# Supplementary material for: Mapping the Interactome of KRAS and Its G12C/D/V Mutants by Integrating TurboID Proximity Labeling with Quantitative Proteomics
Source: Biology (Basel). 2025 Apr 26;14(5):477. doi: 10.3390/biology14050477 (PMC12109396; doi:10.3390/biology14050477)
Supplement: Supplementary file 1 [file biology-14-00477-s001.zip › Table S1.xlsx]

## Sheet: KRAS vs HA-TurboID
Acc #	Gene	HA_TurboID		KRAS		FoldChange	Protein Name
		Num Unique	Peptide Count	Num Unique	Peptide Count
Q14126	DSG2			47	129	#DIV/0!	Desmoglein-2
P01116	KRAS			12	65	#DIV/0!	GTPase KRas
O60318	MCM3AP			1	65	#DIV/0!	Germinal-center associated nuclear protein
P08195	SLC3A2			15	28	#DIV/0!	4F2 cell-surface antigen heavy chain
O60245	PCDH7			13	24	#DIV/0!	Protocadherin-7
P78310	CXADR			12	21	#DIV/0!	Coxsackievirus and adenovirus receptor
P05556	ITGB1			10	20	#DIV/0!	Integrin beta-1
Q96AC1	FERMT2			13	19	#DIV/0!	Fermitin family homolog 2
Q9Y2J2	EPB41L3			15	18	#DIV/0!	Band 4.1-like protein 3
Q14160	SCRIB			14	17	#DIV/0!	Protein scribble homolog
Q9Y6M7	SLC4A7			8	17	#DIV/0!	Sodium bicarbonate cotransporter 3
O60716	CTNND1			10	16	#DIV/0!	Catenin delta-1
P11171	EPB41			10	15	#DIV/0!	Protein 4.1
P55196	AFDN			11	15	#DIV/0!	Afadin
P55011	SLC12A2			11	14	#DIV/0!	Solute carrier family 12 member 2
P29317	EPHA2			10	14	#DIV/0!	Ephrin type-A receptor 2
O75054	IGSF3			10	13	#DIV/0!	Immunoglobulin superfamily member 3
P43121	MCAM			7	11	#DIV/0!	Cell surface glycoprotein MUC18
Q92692	NECTIN2			7	11	#DIV/0!	Nectin-2
Q15334	LLGL1			7	10	#DIV/0!	Lethal(2) giant larvae protein homolog 1
Q16625	OCLN			5	10	#DIV/0!	Occludin
Q9NNW5	WDR6			8	10	#DIV/0!	WD repeat-containing protein 6
Q96TA1	NIBAN2			5	10	#DIV/0!	Protein Niban 2
P35613	BSG			4	10	#DIV/0!	Basigin
Q9BX67	JAM3			6	10	#DIV/0!	Junctional adhesion molecule C
Q86W92	PPFIBP1			8	9	#DIV/0!	Liprin-beta-1
Q7Z2K8	GPRIN1			9	9	#DIV/0!	G protein-regulated inducer of neurite outgrowth 1
Q13813	SPTAN1			9	9	#DIV/0!	Spectrin alpha chain, non-erythrocytic 1
Q12959	DLG1			7	9	#DIV/0!	Disks large homolog 1
Q9UEY8	ADD3			6	8	#DIV/0!	Gamma-adducin
P11166	SLC2A1			2	8	#DIV/0!	Solute carrier family 2, facilitated glucose transporter member 1
P07947	YES1			5	8	#DIV/0!	Tyrosine-protein kinase Yes
P62244	RPS15A			6	8	#DIV/0!	40S ribosomal protein S15a
Q8N653	LZTR1			6	7	#DIV/0!	Leucine-zipper-like transcriptional regulator 1
O00186	STXBP3			5	7	#DIV/0!	Syntaxin-binding protein 3
Q9HC56	PCDH9			6	7	#DIV/0!	Protocadherin-9
Q15758	SLC1A5			5	7	#DIV/0!	Neutral amino acid transporter B(0)
P35240	NF2			7	7	#DIV/0!	Merlin
P04049	RAF1			5	7	#DIV/0!	RAF proto-oncogene serine/threonine-protein kinase
P62424	RPL7A			3	7	#DIV/0!	60S ribosomal protein L7a
Q9UIW2	PLXNA1			6	7	#DIV/0!	Plexin-A1
Q13136	PPFIA1			4	6	#DIV/0!	Liprin-alpha-1
P62280	RPS11			4	6	#DIV/0!	40S ribosomal protein S11
O15440	ABCC5			6	6	#DIV/0!	Multidrug resistance-associated protein 5
Q00587	CDC42EP1			3	6	#DIV/0!	Cdc42 effector protein 1
P30260	CDC27			5	6	#DIV/0!	Cell division cycle protein 27 homolog
A0FGR8	ESYT2			4	5	#DIV/0!	Extended synaptotagmin-2
P15056	BRAF			3	5	#DIV/0!	Serine/threonine-protein kinase B-raf
Q14118	DAG1			3	5	#DIV/0!	Dystroglycan
Q16513	PKN2			5	5	#DIV/0!	Serine/threonine-protein kinase N2
Q15836	VAMP3			4	5	#DIV/0!	Vesicle-associated membrane protein 3
A8MVW0	FAM171A2			4	5	#DIV/0!	Protein FAM171A2
Q14254	FLOT2			4	5	#DIV/0!	Flotillin-2
O00401	WASL			3	5	#DIV/0!	Neural Wiskott-Aldrich syndrome protein
P53396	ACLY			5	5	#DIV/0!	ATP-citrate synthase
Q16181	SEPTIN7			3	5	#DIV/0!	Septin-7
Q14141	SEPTIN6			3	5	#DIV/0!	Septin-6
Q92599	SEPTIN8			3	5	#DIV/0!	Septin-8
Q9NVA2	SEPTIN11			3	5	#DIV/0!	Septin-11
P49006	MARCKSL1			3	4	#DIV/0!	MARCKS-related protein
Q5SQN1	SNAP47			3	4	#DIV/0!	Synaptosomal-associated protein 47
Q8N0X7	SPART			4	4	#DIV/0!	Spartin
P10398	ARAF			2	4	#DIV/0!	Serine/threonine-protein kinase A-Raf
Q9Y624	F11R			3	4	#DIV/0!	Junctional adhesion molecule A
P00533	EGFR			4	4	#DIV/0!	Epidermal growth factor receptor
Q8WTV0	SCARB1			3	4	#DIV/0!	Scavenger receptor class B member 1
Q9P0K7	RAI14			4	4	#DIV/0!	Ankycorbin
Q04656	ATP7A			4	4	#DIV/0!	Copper-transporting ATPase 1
Q9ULF5	SLC39A10			2	4	#DIV/0!	Zinc transporter ZIP10
P50443	SLC26A2			4	4	#DIV/0!	Sulfate transporter
Q9Y6N7	ROBO1			4	4	#DIV/0!	Roundabout homolog 1
Q9UHB9	SRP68			4	4	#DIV/0!	Signal recognition particle subunit SRP68
O94804	STK10			4	4	#DIV/0!	Serine/threonine-protein kinase 10
Q9UM82	SPATA2			4	4	#DIV/0!	Spermatogenesis-associated protein 2
Q07157	TJP1			3	4	#DIV/0!	Tight junction protein ZO-1
Q9H4G0	EPB41L1			2	3	#DIV/0!	Band 4.1-like protein 1
Q9H0W5	CCDC8			3	3	#DIV/0!	Coiled-coil domain-containing protein 8
P98172	EFNB1			2	3	#DIV/0!	Ephrin-B1
Q5VUB5	FAM171A1			2	3	#DIV/0!	Protein FAM171A1
Q9UQB8	BAIAP2			2	3	#DIV/0!	Brain-specific angiogenesis inhibitor 1-associated protein 2
P27105	STOM			3	3	#DIV/0!	Stomatin
Q9H4G4	GLIPR2			2	3	#DIV/0!	Golgi-associated plant pathogenesis-related protein 1
Q9ULM3	YEATS2			3	3	#DIV/0!	YEATS domain-containing protein 2
Q00013	MPP1			2	3	#DIV/0!	55 kDa erythrocyte membrane protein
Q96N67	DOCK7			3	3	#DIV/0!	Dedicator of cytokinesis protein 7
P27824	CANX			2	3	#DIV/0!	Calnexin
Q9H2G2	SLK			3	3	#DIV/0!	STE20-like serine/threonine-protein kinase
Q9P0V3	SH3BP4			3	3	#DIV/0!	SH3 domain-binding protein 4
Q16543	CDC37			2	3	#DIV/0!	Hsp90 co-chaperone Cdc37
Q9P2J5	LARS1			3	3	#DIV/0!	Leucine--tRNA ligase, cytoplasmic
Q9HAU0	PLEKHA5			3	3	#DIV/0!	Pleckstrin homology domain-containing family A member 5
Q01650	SLC7A5			2	3	#DIV/0!	Large neutral amino acids transporter small subunit 1
Q9H2H9	SLC38A1			2	3	#DIV/0!	Sodium-coupled neutral amino acid transporter 1
Q92973	TNPO1			2	3	#DIV/0!	Transportin-1
A0A075B6S2	IGKV2D-29			2	3	#DIV/0!	Immunoglobulin kappa variable 2D-29
A0A075B6R9	IGKV2D-24			2	3	#DIV/0!	Probable non-functional immunoglobulin kappa variable 2D-24
A0A0C4DH68	IGKV2-24			2	3	#DIV/0!	Immunoglobulin kappa variable 2-24
P11274	BCR			3	3	#DIV/0!	Breakpoint cluster region protein
Q9C0B5	ZDHHC5			2	3	#DIV/0!	Palmitoyltransferase ZDHHC5
Q9C0H5	ARHGAP39			3	3	#DIV/0!	Rho GTPase-activating protein 39
P22102	GART			2	3	#DIV/0!	Trifunctional purine biosynthetic protein adenosine-3
P25205	MCM3			3	3	#DIV/0!	DNA replication licensing factor MCM3
Q15543	TAF13			1	3	#DIV/0!	Transcription initiation factor TFIID subunit 13
Q96A65	EXOC4			3	3	#DIV/0!	Exocyst complex component 4
Q8IXJ6	SIRT2			2	2	#DIV/0!	NAD-dependent protein deacetylase sirtuin-2
Q9Y295	DRG1			2	2	#DIV/0!	Developmentally-regulated GTP-binding protein 1
P31946	YWHAB			2	2	#DIV/0!	14-3-3 protein beta/alpha
Q86X29	LSR			1	2	#DIV/0!	Lipolysis-stimulated lipoprotein receptor
P62829	RPL23			1	2	#DIV/0!	60S ribosomal protein L23
Q96P47	AGAP3			2	2	#DIV/0!	Arf-GAP with GTPase, ANK repeat and PH domain-containing protein 3
Q9Y6Q2	STON1			2	2	#DIV/0!	Stonin-1
Q15382	RHEB			2	2	#DIV/0!	GTP-binding protein Rheb
Q99618	CDCA3			2	2	#DIV/0!	Cell division cycle-associated protein 3
P62491	RAB11A			1	2	#DIV/0!	Ras-related protein Rab-11A
Q9BZF1	OSBPL8			1	2	#DIV/0!	Oxysterol-binding protein-related protein 8
O60749	SNX2			2	2	#DIV/0!	Sorting nexin-2
Q07020	RPL18			2	2	#DIV/0!	60S ribosomal protein L18
P46977	STT3A			2	2	#DIV/0!	Dolichyl-diphosphooligosaccharide--protein glycosyltransferase subunit STT3A
P61081	UBE2M			2	2	#DIV/0!	NEDD8-conjugating enzyme Ubc12
Q96QD8	SLC38A2			2	2	#DIV/0!	Sodium-coupled neutral amino acid transporter 2
Q9Y2Z0	SUGT1			1	2	#DIV/0!	Protein SGT1 homolog
P60228	EIF3E			2	2	#DIV/0!	Eukaryotic translation initiation factor 3 subunit E
P54136	RARS1			2	2	#DIV/0!	Arginine--tRNA ligase, cytoplasmic
P78318	IGBP1			1	2	#DIV/0!	Immunoglobulin-binding protein 1
Q02487	DSC2			2	2	#DIV/0!	Desmocollin-2
P41440	SLC19A1			2	2	#DIV/0!	Reduced folate transporter
Q8IUW5	RELL1			1	2	#DIV/0!	RELT-like protein 1
Q96BD0	SLCO4A1			2	2	#DIV/0!	Solute carrier organic anion transporter family member 4A1
Q9NSE4	IARS2			1	2	#DIV/0!	Isoleucine--tRNA ligase, mitochondrial
Q2PPJ7	RALGAPA2			2	2	#DIV/0!	Ral GTPase-activating protein subunit alpha-2
O95297	MPZL1			1	2	#DIV/0!	Myelin protein zero-like protein 1
O75044	SRGAP2			1	2	#DIV/0!	SLIT-ROBO Rho GTPase-activating protein 2
Q8IWC1	MAP7D3			2	2	#DIV/0!	MAP7 domain-containing protein 3
Q96EB1	ELP4			2	2	#DIV/0!	Elongator complex protein 4
Q8IY63	AMOTL1			1	2	#DIV/0!	Angiomotin-like protein 1
Q9NTJ3	SMC4			2	2	#DIV/0!	Structural maintenance of chromosomes protein 4
P49757	NUMB			2	2	#DIV/0!	Protein numb homolog
P62249	RPS16			1	2	#DIV/0!	40S ribosomal protein S16
P62854	RPS26			2	2	#DIV/0!	40S ribosomal protein S26
P30926	CHRNB4			1	2	#DIV/0!	Neuronal acetylcholine receptor subunit beta-4
Q9C0C2	TNKS1BP1			2	2	#DIV/0!	182 kDa tankyrase-1-binding protein
Q12769	NUP160			2	2	#DIV/0!	Nuclear pore complex protein Nup160
Q99500	S1PR3			1	2	#DIV/0!	Sphingosine 1-phosphate receptor 3
Q5TCX8	MAP3K21			1	2	#DIV/0!	Mitogen-activated protein kinase kinase kinase 21
Q9H3Q1	CDC42EP4			1	2	#DIV/0!	Cdc42 effector protein 4
O14595	CTDSP2			1	2	#DIV/0!	Carboxy-terminal domain RNA polymerase II polypeptide A small phosphatase 2
P28288	ABCD3			1	2	#DIV/0!	ATP-binding cassette sub-family D member 3
Q9NVI1	FANCI			1	2	#DIV/0!	Fanconi anemia group I protein
Q9H9B4	SFXN1			1	2	#DIV/0!	Sideroflexin-1
Q8IZJ1	UNC5B			1	2	#DIV/0!	Netrin receptor UNC5B
Q8WVM8	SCFD1			1	2	#DIV/0!	Sec1 family domain-containing protein 1
Q13492	PICALM			1	2	#DIV/0!	Phosphatidylinositol-binding clathrin assembly protein
P57088	TMEM33			1	2	#DIV/0!	Transmembrane protein 33
P52799	EFNB2			1	2	#DIV/0!	Ephrin-B2
Q9NXU5	ARL15			1	2	#DIV/0!	ADP-ribosylation factor-like protein 15
Q96K37	SLC35E1			1	2	#DIV/0!	Solute carrier family 35 member E1
P19367	HK1			1	2	#DIV/0!	Hexokinase-1
Q96IJ6	GMPPA			1	2	#DIV/0!	Mannose-1-phosphate guanyltransferase alpha
O95490	ADGRL2			1	2	#DIV/0!	Adhesion G protein-coupled receptor L2
Q5JTV8	TOR1AIP1			1	2	#DIV/0!	Torsin-1A-interacting protein 1
Q9P0V9	SEPTIN10			1	2	#DIV/0!	Septin-10
P04439	HLA-A			1	2	#DIV/0!	HLA class I histocompatibility antigen, A alpha chain
P14868	DARS1			1	2	#DIV/0!	Aspartate--tRNA ligase, cytoplasmic
P53350	PLK1			1	2	#DIV/0!	Serine/threonine-protein kinase PLK1
P09105	HBQ1			1	2	#DIV/0!	Hemoglobin subunit theta-1
Q9BXI6	TBC1D10A			1	2	#DIV/0!	TBC1 domain family member 10A
Q9NV70	EXOC1			1	2	#DIV/0!	Exocyst complex component 1
Q9BQG2	NUDT12			1	2	#DIV/0!	NAD-capped RNA hydrolase NUDT12
P12273	PIP			1	2	#DIV/0!	Prolactin-inducible protein
O75116	ROCK2			1	2	#DIV/0!	Rho-associated protein kinase 2
P62273	RPS29			1	2	#DIV/0!	40S ribosomal protein S29
Q9UH65	SWAP70			1	2	#DIV/0!	Switch-associated protein 70
O14966	RAB29			1	2	#DIV/0!	Ras-related protein Rab-7L1
Q96CT7	CCDC124			1	2	#DIV/0!	Coiled-coil domain-containing protein 124
Q9Y2U8	LEMD3			1	2	#DIV/0!	Inner nuclear membrane protein Man1
Q6YN16	HSDL2			1	2	#DIV/0!	Hydroxysteroid dehydrogenase-like protein 2
O95433	AHSA1			1	2	#DIV/0!	Activator of 90 kDa heat shock protein ATPase homolog 1
P60866	RPS20			1	2	#DIV/0!	40S ribosomal protein S20
P48444	ARCN1			1	2	#DIV/0!	Coatomer subunit delta
Q9NQW6	ANLN			1	2	#DIV/0!	Anillin
P42356	PI4KA			1	2	#DIV/0!	Phosphatidylinositol 4-kinase alpha
Q14677	CLINT1			1	2	#DIV/0!	Clathrin interactor 1
P41252	IARS1			1	2	#DIV/0!	Isoleucine--tRNA ligase, cytoplasmic
Q14008	CKAP5			1	2	#DIV/0!	Cytoskeleton-associated protein 5
O00178	GTPBP1			1	2	#DIV/0!	GTP-binding protein 1
Q8IWB9	TEX2			1	2	#DIV/0!	Testis-expressed protein 2
Q8IZD4	DCP1B			1	2	#DIV/0!	mRNA-decapping enzyme 1B
Q9BY44	EIF2A			1	2	#DIV/0!	Eukaryotic translation initiation factor 2A
Q9H223	EHD4			1	2	#DIV/0!	EH domain-containing protein 4
P0DN79	CBSL			1	2	#DIV/0!	Cystathionine beta-synthase-like protein
Q15751	HERC1			1	2	#DIV/0!	Probable E3 ubiquitin-protein ligase HERC1
P33993	MCM7			1	2	#DIV/0!	DNA replication licensing factor MCM7
Q8NE01	CNNM3			1	2	#DIV/0!	Metal transporter CNNM3
P48454	PPP3CC			1	2	#DIV/0!	Serine/threonine-protein phosphatase 2B catalytic subunit gamma isoform
P06576	ATP5F1B			1	2	#DIV/0!	ATP synthase subunit beta, mitochondrial
O95861	BPNT1			1	2	#DIV/0!	3'(2'),5'-bisphosphate nucleotidase 1
P35612	ADD2			1	2	#DIV/0!	Beta-adducin
Q8TD43	TRPM4			1	2	#DIV/0!	Transient receptor potential cation channel subfamily M member 4
Q5T160	RARS2			1	2	#DIV/0!	Probable arginine--tRNA ligase, mitochondrial
P53985	SLC16A1			1	2	#DIV/0!	Monocarboxylate transporter 1
Q9BVP2	GNL3			1	2	#DIV/0!	Guanine nucleotide-binding protein-like 3
P49368	CCT3			1	2	#DIV/0!	T-complex protein 1 subunit gamma
Q8NAU1	FNDC5			1	2	#DIV/0!	Fibronectin type III domain-containing protein 5
Q99567	NUP88			1	2	#DIV/0!	Nuclear pore complex protein Nup88
Q86UD4	ZNF329			1	2	#DIV/0!	Zinc finger protein 329
Q8N4C8	MINK1	1	1	13	17	17	Misshapen-like kinase 1
O14654	IRS4	4	4	29	65	16.25	Insulin receptor substrate 4
O43491	EPB41L2	3	4	34	60	15	Band 4.1-like protein 2
Q99707	MTR	1	1	12	14	14	Methionine synthase
Q9UKE5	TNIK	1	1	10	13	13	TRAF2 and NCK-interacting protein kinase
O95372	LYPLA2	1	2	6	21	10.5	Acyl-protein thioesterase 2
O95819	MAP4K4	1	1	7	10	10	Mitogen-activated protein kinase kinase kinase kinase 4
Q96RT1	ERBIN	1	1	8	10	10	Erbin
Q8IZ21	PHACTR4	1	1	7	10	10	Phosphatase and actin regulator 4
O75396	SEC22B	1	1	3	6	6	Vesicle-trafficking protein SEC22b
P15311	EZR	2	2	8	11	5.5	Ezrin
Q96RQ3	MCCC1	6	8	20	42	5.25	Methylcrotonoyl-CoA carboxylase subunit alpha, mitochondrial
P61313	RPL15	1	1	3	5	5	60S ribosomal protein L15
Q7Z2W4	ZC3HAV1	4	4	13	19	4.75	Zinc finger CCCH-type antiviral protein 1
P69905	HBA1	1	3	3	13	4.33333	Hemoglobin subunit alpha
P35611	ADD1	1	1	4	4	4	Alpha-adducin
Q15545	TAF7	1	1	2	4	4	Transcription initiation factor TFIID subunit 7
Q09666	AHNAK	36	42	93	141	3.35714	Neuroblast differentiation-associated protein AHNAK
Q9BSJ8	ESYT1	4	6	13	19	3.16667	Extended synaptotagmin-1
Q13085	ACACA	21	24	46	72	3	Acetyl-CoA carboxylase 1
P05023	ATP1A1	5	6	12	18	3	Sodium/potassium-transporting ATPase subunit alpha-1
P04899	GNAI2	2	2	2	6	3	Guanine nucleotide-binding protein G(i) subunit alpha-2
P35268	RPL22	1	1	2	3	3	60S ribosomal protein L22
Q9UBC2	EPS15L1	1	1	3	3	3	Epidermal growth factor receptor substrate 15-like 1
P62899	RPL31	1	1	2	3	3	60S ribosomal protein L31
P36873	PPP1CC	1	1	2	3	3	Serine/threonine-protein phosphatase PP1-gamma catalytic subunit
P04843	RPN1	1	1	3	3	3	Dolichyl-diphosphooligosaccharide--protein glycosyltransferase subunit 1
Q9UM54	MYO6	19	27	41	75	2.77778	Unconventional myosin-VI
Q96C24	SYTL4	4	4	10	11	2.75	Synaptotagmin-like protein 4
Q15393	SF3B3	17	24	30	65	2.70833	Splicing factor 3B subunit 3
P68871	HBB	2	6	2	16	2.66667	Hemoglobin subunit beta
Q92597	NDRG1	3	3	4	8	2.66667	Protein NDRG1
O00148	DDX39A	2	2	4	5	2.5	ATP-dependent RNA helicase DDX39A
Q8NDI1	EHBP1	2	2	5	5	2.5	EH domain-binding protein 1
O00213	APBB1	2	2	4	5	2.5	Amyloid-beta A4 precursor protein-binding family B member 1
Q00325	SLC25A3	2	3	4	7	2.33333	Phosphate carrier protein, mitochondrial
Q13586	STIM1	6	8	12	18	2.25	Stromal interaction molecule 1
P05165	PCCA	18	35	36	74	2.11429	Propionyl-CoA carboxylase alpha chain, mitochondrial
P11498	PC	46	96	61	195	2.03125	Pyruvate carboxylase, mitochondrial
Q96QD5	DEPDC7	6	8	9	16	2	DEP domain-containing protein 7
P0CG47	UBB	4	8	5	16	2	Polyubiquitin-B
P62191	PSMC1	1	2	3	4	2	26S proteasome regulatory subunit 4
P49207	RPL34	2	2	3	4	2	60S ribosomal protein L34
Q92572	AP3S1	1	1	2	2	2	AP-3 complex subunit sigma-1
P57740	NUP107	1	1	2	2	2	Nuclear pore complex protein Nup107
Q01968	OCRL	1	1	2	2	2	Inositol polyphosphate 5-phosphatase OCRL
Q02878	RPL6	1	1	2	2	2	60S ribosomal protein L6
P12236	SLC25A6	6	9	8	17	1.88889	ADP/ATP translocase 3
P14618	PKM	7	7	7	13	1.85714	Pyruvate kinase PKM
Q9ULK4	MED23	12	15	19	26	1.73333	Mediator of RNA polymerase II transcription subunit 23
P62826	RAN	2	3	4	5	1.66667	GTP-binding nuclear protein Ran
Q9H8V3	ECT2	3	3	5	5	1.66667	Protein ECT2
P50402	EMD	4	5	4	8	1.6	Emerin
P49411	TUFM	4	5	5	8	1.6	Elongation factor Tu, mitochondrial
P49327	FASN	8	9	14	14	1.55556	Fatty acid synthase
Q8NI36	WDR36	2	2	3	3	1.5	WD repeat-containing protein 36
P62266	RPS23	2	2	2	3	1.5	40S ribosomal protein S23
Q06830	PRDX1	2	2	3	3	1.5	Peroxiredoxin-1
Q02978	SLC25A11	2	2	3	3	1.5	Mitochondrial 2-oxoglutarate/malate carrier protein
O95373	IPO7	2	2	3	3	1.5	Importin-7
Q9UBM7	DHCR7	2	2	2	3	1.5	7-dehydrocholesterol reductase
Q9HBH5	RDH14	1	2	1	3	1.5	Retinol dehydrogenase 14
P08240	SRPRA	2	2	3	3	1.5	Signal recognition particle receptor subunit alpha
P08238	HSP90AB1	12	17	17	25	1.47059	Heat shock protein HSP 90-beta
P17987	TCP1	5	5	5	7	1.4	T-complex protein 1 subunit alpha
Q9UNF1	MAGED2	5	6	5	8	1.33333	Melanoma-associated antigen D2
P14625	HSP90B1	4	4	3	5	1.25	Endoplasmin
Q16512	PKN1	4	4	4	5	1.25	Serine/threonine-protein kinase N1
O43865	AHCYL1	5	9	5	11	1.22222	S-adenosylhomocysteine hydrolase-like protein 1
Q562R1	ACTBL2	3	5	5	6	1.2	Beta-actin-like protein 2
P34931	HSPA1L	7	12	7	14	1.16667	Heat shock 70 kDa protein 1-like
P60842	EIF4A1	4	6	5	7	1.16667	Eukaryotic initiation factor 4A-I
P61221	ABCE1	5	6	5	7	1.16667	ATP-binding cassette sub-family E member 1
P48741	HSPA7	4	7	4	8	1.14286	Putative heat shock 70 kDa protein 7
P07195	LDHB	7	9	7	10	1.11111	L-lactate dehydrogenase B chain
P07900	HSP90AA1	5	10	7	11	1.1	Heat shock protein HSP 90-alpha
P62736	ACTA2	8	13	10	14	1.07692	Actin, aortic smooth muscle
P63267	ACTG2	8	13	10	14	1.07692	Actin, gamma-enteric smooth muscle
P68032	ACTC1	8	13	10	14	1.07692	Actin, alpha cardiac muscle 1
P68133	ACTA1	8	13	10	14	1.07692	Actin, alpha skeletal muscle
Q14739	LBR	11	19	8	20	1.05263	Delta(14)-sterol reductase LBR
P13639	EEF2	11	15	11	15	1	Elongation factor 2
P62195	PSMC5	3	4	3	4	1	26S proteasome regulatory subunit 8
P62701	RPS4X	3	4	2	4	1	40S ribosomal protein S4, X isoform
P10599	TXN	2	3	3	3	1	Thioredoxin
Q4VCS5	AMOT	3	3	2	3	1	Angiomotin
P81605	DCD	2	3	2	3	1	Dermcidin
P62913	RPL11	2	2	2	2	1	60S ribosomal protein L11
Q5VT06	CEP350	1	2	2	2	1	Centrosome-associated protein 350
P16333	NCK1	2	2	2	2	1	Cytoplasmic protein NCK1
O95551	TDP2	2	2	2	2	1	Tyrosyl-DNA phosphodiesterase 2
Q13596	SNX1	2	2	2	2	1	Sorting nexin-1
P86790	CCZ1B	2	2	2	2	1	Vacuolar fusion protein CCZ1 homolog B
Q9UQ80	PA2G4	1	1	1	1	1	Proliferation-associated protein 2G4
P46776	RPL27A	1	1	1	1	1	60S ribosomal protein L27a
P62851	RPS25	1	1	1	1	1	40S ribosomal protein S25
Q8WU90	ZC3H15	1	1	1	1	1	Zinc finger CCCH domain-containing protein 15
P62263	RPS14	1	1	1	1	1	40S ribosomal protein S14
P54886	ALDH18A1	1	1	1	1	1	Delta-1-pyrroline-5-carboxylate synthase
O00429	DNM1L	1	1	1	1	1	Dynamin-1-like protein
Q7KZF4	SND1	1	1	1	1	1	Staphylococcal nuclease domain-containing protein 1
Q9Y2L1	DIS3	1	1	1	1	1	Exosome complex exonuclease RRP44
P56192	MARS1	1	1	1	1	1	Methionine--tRNA ligase, cytoplasmic
P0DMV8	HSPA1A	12	25	14	24	0.96	Heat shock 70 kDa protein 1A
P0DMV9	HSPA1B	12	25	14	24	0.96	Heat shock 70 kDa protein 1B
P05141	SLC25A5	9	18	9	17	0.944444	ADP/ATP translocase 2
P11142	HSPA8	15	29	16	27	0.931034	Heat shock cognate 71 kDa protein
P00338	LDHA	8	14	8	13	0.928571	L-lactate dehydrogenase A chain
Q08211	DHX9	7	8	5	7	0.875	ATP-dependent RNA helicase A
P60709	ACTB	11	30	14	26	0.866667	Actin, cytoplasmic 1
P62917	RPL8	4	7	4	6	0.857143	60S ribosomal protein L8
P17066	HSPA6	6	12	5	10	0.833333	Heat shock 70 kDa protein 6
P15880	RPS2	4	6	4	5	0.833333	40S ribosomal protein S2
P07355	ANXA2	4	5	3	4	0.8	Annexin A2
Q99613	EIF3C	8	9	4	7	0.777778	Eukaryotic translation initiation factor 3 subunit C
P11021	HSPA5	12	16	7	12	0.75	Endoplasmic reticulum chaperone BiP
P61011	SRP54	8	8	4	6	0.75	Signal recognition particle 54 kDa protein
Q8WTW3	COG1	7	8	5	6	0.75	Conserved oligomeric Golgi complex subunit 1
Q13148	TARDBP	4	4	3	3	0.75	TAR DNA-binding protein 43
Q15366	PCBP2	3	4	2	3	0.75	Poly(rC)-binding protein 2
Q9Y266	NUDC	4	4	2	3	0.75	Nuclear migration protein nudC
P02768	ALB	9	31	5	23	0.741935	Albumin
P52594	AGFG1	6	11	5	8	0.727273	Arf-GAP domain and FG repeat-containing protein 1
Q9NRZ9	HELLS	36	117	34	82	0.700855	Lymphoid-specific helicase
Q5SW79	CEP170	8	10	6	7	0.7	Centrosomal protein of 170 kDa
P50990	CCT8	57	344	48	239	0.694767	T-complex protein 1 subunit theta
O60271	SPAG9	12	15	9	10	0.666667	C-Jun-amino-terminal kinase-interacting protein 4
P62753	RPS6	3	6	2	4	0.666667	40S ribosomal protein S6
Q9H5V9	STEEP1	3	3	2	2	0.666667	STING ER exit protein
P26599	PTBP1	3	3	2	2	0.666667	Polypyrimidine tract-binding protein 1
P68363	TUBA1B	14	37	9	24	0.648649	Tubulin alpha-1B chain
P37802	TAGLN2	9	11	7	7	0.636364	Transgelin-2
P42167	TMPO	19	48	14	30	0.625	Lamina-associated polypeptide 2, isoforms beta/gamma
P42166	TMPO	12	29	9	18	0.62069	Lamina-associated polypeptide 2, isoform alpha
P07437	TUBB	15	30	11	18	0.6	Tubulin beta chain
P62316	SNRPD2	4	5	3	3	0.6	Small nuclear ribonucleoprotein Sm D2
P23526	AHCY	4	5	3	3	0.6	Adenosylhomocysteinase
Q00839	HNRNPU	12	17	6	10	0.588235	Heterogeneous nuclear ribonucleoprotein U
P63244	RACK1	6	7	3	4	0.571429	Receptor of activated protein C kinase 1
A5A3E0	POTEF	4	9	4	5	0.555556	POTE ankyrin domain family member F
Q13509	TUBB3	9	17	6	9	0.529412	Tubulin beta-3 chain
P04350	TUBB4A	10	21	7	11	0.52381	Tubulin beta-4A chain
P68104	EEF1A1	16	64	12	32	0.5	Elongation factor 1-alpha 1
P68371	TUBB4B	12	24	8	12	0.5	Tubulin beta-4B chain
Q9Y4E1	WASHC2C	5	6	3	3	0.5	WASH complex subunit 2C
P39023	RPL3	5	6	3	3	0.5	60S ribosomal protein L3
P52292	KPNA2	4	4	2	2	0.5	Importin subunit alpha-1
Q8TD19	NEK9	4	4	2	2	0.5	Serine/threonine-protein kinase Nek9
Q13506	NAB1	2	4	2	2	0.5	NGFI-A-binding protein 1
Q00610	CLTC	2	2	1	1	0.5	Clathrin heavy chain 1
P31947	SFN	2	2	1	1	0.5	14-3-3 protein sigma
P62241	RPS8	1	2	1	1	0.5	40S ribosomal protein S8
Q01518	CAP1	1	2	1	1	0.5	Adenylyl cyclase-associated protein 1
Q9UKF6	CPSF3	2	2	1	1	0.5	Cleavage and polyadenylation specificity factor subunit 3
Q9Y4E8	USP15	2	2	1	1	0.5	Ubiquitin carboxyl-terminal hydrolase 15
P08243	ASNS	2	2	1	1	0.5	Asparagine synthetase [glutamine-hydrolyzing]
O95292	VAPB	2	2	1	1	0.5	Vesicle-associated membrane protein-associated protein B/C
Q8NEY4	ATP6V1C2	1	2	1	1	0.5	V-type proton ATPase subunit C 2
Q9HCS7	XAB2	33	72	21	32	0.444444	Pre-mRNA-splicing factor SYF1
Q15365	PCBP1	6	9	3	4	0.444444	Poly(rC)-binding protein 1
Q6S8J3	POTEE	5	17	5	7	0.411765	POTE ankyrin domain family member E
P49959	MRE11	7	10	4	4	0.4	Double-strand break repair protein MRE11
A6NHL2	TUBAL3	3	5	1	2	0.4	Tubulin alpha chain-like 3
P23396	RPS3	5	5	2	2	0.4	40S ribosomal protein S3
Q92945	KHSRP	3	5	2	2	0.4	Far upstream element-binding protein 2
Q6P1N0	CC2D1A	5	5	2	2	0.4	Coiled-coil and C2 domain-containing protein 1A
Q92900	UPF1	20	33	10	13	0.393939	Regulator of nonsense transcripts 1
Q96F86	EDC3	9	24	7	9	0.375	Enhancer of mRNA-decapping protein 3
P78344	EIF4G2	26	44	10	16	0.363636	Eukaryotic translation initiation factor 4 gamma 2
A0MZ66	SHTN1	10	11	4	4	0.363636	Shootin-1
P23588	EIF4B	10	14	4	5	0.357143	Eukaryotic translation initiation factor 4B
P51610	HCFC1	14	20	6	7	0.35	Host cell factor 1
Q01780	EXOSC10	19	29	9	10	0.344828	Exosome component 10
P04406	GAPDH	5	27	3	9	0.333333	Glyceraldehyde-3-phosphate dehydrogenase
O00571	DDX3X	7	9	3	3	0.333333	ATP-dependent RNA helicase DDX3X
Q96JP5	ZFP91	4	6	1	2	0.333333	E3 ubiquitin-protein ligase ZFP91
P62495	ETF1	3	3	1	1	0.333333	Eukaryotic peptide chain release factor subunit 1
Q5T7W7	TSTD2	3	3	1	1	0.333333	Thiosulfate sulfurtransferase/rhodanese-like domain-containing protein 2
P62318	SNRPD3	2	3	1	1	0.333333	Small nuclear ribonucleoprotein Sm D3
Q92620	DHX38	2	3	1	1	0.333333	Pre-mRNA-splicing factor ATP-dependent RNA helicase PRP16
O14641	DVL2	2	3	1	1	0.333333	Segment polarity protein dishevelled homolog DVL-2
O14974	PPP1R12A	1	3	1	1	0.333333	Protein phosphatase 1 regulatory subunit 12A
O75533	SF3B1	28	50	11	16	0.32	Splicing factor 3B subunit 1
P52272	HNRNPM	15	19	6	6	0.315789	Heterogeneous nuclear ribonucleoprotein M
P15170	GSPT1	10	16	4	5	0.3125	Eukaryotic peptide chain release factor GTP-binding subunit ERF3A
P06733	ENO1	4	21	4	6	0.285714	Alpha-enolase
P22234	PAICS	9	14	4	4	0.285714	Multifunctional protein ADE2
Q7LBC6	KDM3B	5	7	2	2	0.285714	Lysine-specific demethylase 3B
P26641	EEF1G	6	7	2	2	0.285714	Elongation factor 1-gamma
Q86YZ3	HRNR	10	15	3	4	0.266667	Hornerin
P78347	GTF2I	18	23	6	6	0.26087	General transcription factor II-I
P09651	HNRNPA1	10	27	5	7	0.259259	Heterogeneous nuclear ribonucleoprotein A1
P04083	ANXA1	6	8	2	2	0.25	Annexin A1
Q9H2P0	ADNP	5	8	2	2	0.25	Activity-dependent neuroprotector homeobox protein
P04075	ALDOA	3	4	1	1	0.25	Fructose-bisphosphate aldolase A
P27816	MAP4	25	48	9	11	0.229167	Microtubule-associated protein 4
O75330	HMMR	7	9	2	2	0.222222	Hyaluronan mediated motility receptor
Q13263	TRIM28	8	10	2	2	0.2	Transcription intermediary factor 1-beta
P04908	H2AC4	3	5	1	1	0.2	Histone H2A type 1-B/E
P82094	TMF1	5	5	1	1	0.2	TATA element modulatory factor
O43683	BUB1	5	5	1	1	0.2	Mitotic checkpoint serine/threonine-protein kinase BUB1
Q9UNY4	TTF2	20	32	5	6	0.1875	Transcription termination factor 2
O43175	PHGDH	9	11	2	2	0.181818	D-3-phosphoglycerate dehydrogenase
Q9UMZ2	SYNRG	10	11	2	2	0.181818	Synergin gamma
O43395	PRPF3	10	17	2	3	0.176471	U4/U6 small nuclear ribonucleoprotein Prp3
Q14157	UBAP2L	10	17	3	3	0.176471	Ubiquitin-associated protein 2-like
Q8IX01	SUGP2	14	18	3	3	0.166667	SURP and G-patch domain-containing protein 2
P61978	HNRNPK	6	12	2	2	0.166667	Heterogeneous nuclear ribonucleoprotein K
Q92797	SYMPK	31	50	8	8	0.16	Symplekin
Q9NQS7	INCENP	17	25	4	4	0.16	Inner centromere protein
Q13177	PAK2	9	19	3	3	0.157895	Serine/threonine-protein kinase PAK 2
Q9BRR8	GPATCH1	6	7	1	1	0.142857	G patch domain-containing protein 1
Q9Y490	TLN1	6	7	1	1	0.142857	Talin-1
Q8N1G2	CMTR1	6	7	1	1	0.142857	Cap-specific mRNA (nucleoside-2'-O-)-methyltransferase 1
Q6Y7W6	GIGYF2	6	7	1	1	0.142857	GRB10-interacting GYF protein 2
P09874	PARP1	7	8	1	1	0.125	Poly [ADP-ribose] polymerase 1
P14923	JUP	10	17	2	2	0.117647	Junction plakoglobin
O43290	SART1	16	18	2	2	0.111111	U4/U6.U5 tri-snRNP-associated protein 1
Q00341	HDLBP	9	11	1	1	0.0909091	Vigilin
Q6PJT7	ZC3H14	9	13	1	1	0.0769231	Zinc finger CCCH domain-containing protein 14
Q7L014	DDX46	14	23	1	1	0.0434783	Probable ATP-dependent RNA helicase DDX46
P08670	VIM	27	50			0	Vimentin
P19338	NCL	17	27			0	Nucleolin
P15924	DSP	15	20			0	Desmoplakin
P21333	FLNA	15	18			0	Filamin-A
Q8NC51	SERBP1	7	16			0	Plasminogen activator inhibitor 1 RNA-binding protein
P49790	NUP153	15	16			0	Nuclear pore complex protein Nup153
Q8IYD1	GSPT2	7	15			0	Eukaryotic peptide chain release factor GTP-binding subunit ERF3B
Q5T3I0	GPATCH4	8	14			0	G patch domain-containing protein 4
Q13123	IK	7	14			0	Protein Red
Q9Y2X9	ZNF281	7	12			0	Zinc finger protein 281
Q86UE4	MTDH	5	11			0	Protein LYRIC
Q04637	EIF4G1	8	11			0	Eukaryotic translation initiation factor 4 gamma 1
Q15424	SAFB	8	10			0	Scaffold attachment factor B1
O60566	BUB1B	8	10			0	Mitotic checkpoint serine/threonine-protein kinase BUB1 beta
Q9Y2W1	THRAP3	7	9			0	Thyroid hormone receptor-associated protein 3
Q14247	CTTN	7	9			0	Src substrate cortactin
P10809	HSPD1	6	8			0	60 kDa heat shock protein, mitochondrial
P17844	DDX5	6	8			0	Probable ATP-dependent RNA helicase DDX5
P36578	RPL4	4	8			0	60S ribosomal protein L4
Q14152	EIF3A	6	8			0	Eukaryotic translation initiation factor 3 subunit A
O75400	PRPF40A	5	8			0	Pre-mRNA-processing factor 40 homolog A
Q5T6F2	UBAP2	6	7			0	Ubiquitin-associated protein 2
Q13428	TCOF1	7	7			0	Treacle protein
Q9NR30	DDX21	5	7			0	Nucleolar RNA helicase 2
A3KN83	SBNO1	6	7			0	Protein strawberry notch homolog 1
Q9NUD5	ZCCHC3	5	7			0	Zinc finger CCHC domain-containing protein 3
Q96JM3	CHAMP1	7	7			0	Chromosome alignment-maintaining phosphoprotein 1
P22626	HNRNPA2B1	6	6			0	Heterogeneous nuclear ribonucleoproteins A2/B1
Q9BRD0	BUD13	5	6			0	BUD13 homolog
Q13573	SNW1	4	6			0	SNW domain-containing protein 1
O43143	DHX15	5	6			0	Pre-mRNA-splicing factor ATP-dependent RNA helicase DHX15
Q9ULW0	TPX2	5	6			0	Targeting protein for Xklp2
O75717	WDHD1	6	6			0	WD repeat and HMG-box DNA-binding protein 1
P33240	CSTF2	4	6			0	Cleavage stimulation factor subunit 2
Q9UQR1	ZNF148	5	5			0	Zinc finger protein 148
P08865	RPSA	3	5			0	40S ribosomal protein SA
Q13835	PKP1	4	5			0	Plakophilin-1
O60664	PLIN3	5	5			0	Perilipin-3
P31943	HNRNPH1	4	5			0	Heterogeneous nuclear ribonucleoprotein H
P52597	HNRNPF	4	5			0	Heterogeneous nuclear ribonucleoprotein F
Q8N1G0	ZNF687	5	5			0	Zinc finger protein 687
P49321	NASP	3	5			0	Nuclear autoantigenic sperm protein
O00203	AP3B1	4	5			0	AP-3 complex subunit beta-1
Q9Y314	NOSIP	5	5			0	Nitric oxide synthase-interacting protein
P57737	CORO7	3	5			0	Coronin-7
P06748	NPM1	4	5			0	Nucleophosmin
P07814	EPRS1	5	5			0	Bifunctional glutamate/proline--tRNA ligase
P35579	MYH9	4	5			0	Myosin-9
Q13435	SF3B2	5	5			0	Splicing factor 3B subunit 2
P46777	RPL5	3	5			0	60S ribosomal protein L5
P46821	MAP1B	5	5			0	Microtubule-associated protein 1B
Q6EKJ0	GTF2IRD2B	3	4			0	General transcription factor II-I repeat domain-containing protein 2B
Q86UP8	GTF2IRD2	3	4			0	General transcription factor II-I repeat domain-containing protein 2A
Q14151	SAFB2	3	4			0	Scaffold attachment factor B2
P46736	BRCC3	4	4			0	Lys-63-specific deubiquitinase BRCC36
P40227	CCT6A	4	4			0	T-complex protein 1 subunit zeta
P62805	H4C1	3	4			0	Histone H4
Q8TF66	LRRC15	3	4			0	Leucine-rich repeat-containing protein 15
P68431	H3C1	3	4			0	Histone H3.1
P45880	VDAC2	3	4			0	Voltage-dependent anion-selective channel protein 2
Q15942	ZYX	3	4			0	Zyxin
O60264	SMARCA5	4	4			0	SWI/SNF-related matrix-associated actin-dependent regulator of chromatin subfamily A member 5
Q2M2I8	AAK1	4	4			0	AP2-associated protein kinase 1
Q96DT7	ZBTB10	4	4			0	Zinc finger and BTB domain-containing protein 10
P13984	GTF2F2	3	4			0	General transcription factor IIF subunit 2
Q9Y5K6	CD2AP	4	4			0	CD2-associated protein
Q12840	KIF5A	4	4			0	Kinesin heavy chain isoform 5A
P46013	MKI67	4	4			0	Proliferation marker protein Ki-67
Q9P2N5	RBM27	3	4			0	RNA-binding protein 27
Q5T8P6	RBM26	3	4			0	RNA-binding protein 26
Q9Y5Q8	GTF3C5	3	4			0	General transcription factor 3C polypeptide 5
O95793	STAU1	4	4			0	Double-stranded RNA-binding protein Staufen homolog 1
P52732	KIF11	3	4			0	Kinesin-like protein KIF11
Q7Z4H7	HAUS6	4	4			0	HAUS augmin-like complex subunit 6
Q8IW35	CEP97	4	4			0	Centrosomal protein of 97 kDa
O75460	ERN1	2	4			0	Serine/threonine-protein kinase/endoribonuclease IRE1
P14635	CCNB1	3	3			0	G2/mitotic-specific cyclin-B1
Q96R06	SPAG5	3	3			0	Sperm-associated antigen 5
Q86XP3	DDX42	3	3			0	ATP-dependent RNA helicase DDX42
Q5VT52	RPRD2	2	3			0	Regulation of nuclear pre-mRNA domain-containing protein 2
P78371	CCT2	2	3			0	T-complex protein 1 subunit beta
Q16594	TAF9	3	3			0	Transcription initiation factor TFIID subunit 9
Q8WWY3	PRPF31	3	3			0	U4/U6 small nuclear ribonucleoprotein Prp31
Q9H6S0	YTHDC2	3	3			0	3'-5' RNA helicase YTHDC2
Q5SSJ5	HP1BP3	3	3			0	Heterochromatin protein 1-binding protein 3
Q8IY81	FTSJ3	3	3			0	pre-rRNA 2'-O-ribose RNA methyltransferase FTSJ3
O95801	TTC4	3	3			0	Tetratricopeptide repeat protein 4
Q5QJE6	DNTTIP2	3	3			0	Deoxynucleotidyltransferase terminal-interacting protein 2
P33176	KIF5B	3	3			0	Kinesin-1 heavy chain
P35249	RFC4	3	3			0	Replication factor C subunit 4
P07910	HNRNPC	3	3			0	Heterogeneous nuclear ribonucleoproteins C1/C2
P12814	ACTN1	2	3			0	Alpha-actinin-1
Q6FI81	CIAPIN1	2	3			0	Anamorsin
P62937	PPIA	2	3			0	Peptidyl-prolyl cis-trans isomerase A
Q86TB9	PATL1	2	3			0	Protein PAT1 homolog 1
Q9H6T3	RPAP3	3	3			0	RNA polymerase II-associated protein 3
P16402	H1-3	3	3			0	Histone H1.3
Q9H0C8	ILKAP	3	3			0	Integrin-linked kinase-associated serine/threonine phosphatase 2C
Q9P270	SLAIN2	2	3			0	SLAIN motif-containing protein 2
Q99459	CDC5L	1	3			0	Cell division cycle 5-like protein
O14617	AP3D1	2	3			0	AP-3 complex subunit delta-1
Q9H444	CHMP4B	3	3			0	Charged multivesicular body protein 4b
O75643	SNRNP200	3	3			0	U5 small nuclear ribonucleoprotein 200 kDa helicase
O43390	HNRNPR	3	3			0	Heterogeneous nuclear ribonucleoprotein R
Q9Y4C1	KDM3A	2	3			0	Lysine-specific demethylase 3A
P0C623	OR4Q2	1	3			0	Olfactory receptor 4Q2
P61247	RPS3A	3	3			0	40S ribosomal protein S3a
Q75VX8	GAREM2	1	3			0	GRB2-associated and regulator of MAPK protein 2
Q96BZ9	TBC1D20	1	3			0	TBC1 domain family member 20
P05388	RPLP0	2	3			0	60S acidic ribosomal protein P0
P38919	EIF4A3	2	2			0	Eukaryotic initiation factor 4A-III
P83731	RPL24	2	2			0	60S ribosomal protein L24
Q69YH5	CDCA2	2	2			0	Cell division cycle-associated protein 2
Q14320	FAM50A	2	2			0	Protein FAM50A
P18615	NELFE	2	2			0	Negative elongation factor E
Q9GZU8	PSME3IP1	2	2			0	PSME3-interacting protein
Q9NW82	WDR70	2	2			0	WD repeat-containing protein 70
P55010	EIF5	2	2			0	Eukaryotic translation initiation factor 5
Q99733	NAP1L4	2	2			0	Nucleosome assembly protein 1-like 4
P13010	XRCC5	2	2			0	X-ray repair cross-complementing protein 5
Q86U42	PABPN1	2	2			0	Polyadenylate-binding protein 2
Q99081	TCF12	2	2			0	Transcription factor 12
Q6ZSR9		2	2			0	Uncharacterized protein FLJ45252
P38398	BRCA1	2	2			0	Breast cancer type 1 susceptibility protein
Q9UHB6	LIMA1	2	2			0	LIM domain and actin-binding protein 1
Q9UNS2	COPS3	1	2			0	COP9 signalosome complex subunit 3
Q14669	TRIP12	2	2			0	E3 ubiquitin-protein ligase TRIP12
P61289	PSME3	2	2			0	Proteasome activator complex subunit 3
Q9NRN7	AASDHPPT	2	2			0	L-aminoadipate-semialdehyde dehydrogenase-phosphopantetheinyl transferase
O15056	SYNJ2	2	2			0	Synaptojanin-2
P62314	SNRPD1	2	2			0	Small nuclear ribonucleoprotein Sm D1
Q7Z417	NUFIP2	2	2			0	Nuclear fragile X mental retardation-interacting protein 2
P49643	PRIM2	2	2			0	DNA primase large subunit
Q9Y570	PPME1	2	2			0	Protein phosphatase methylesterase 1
Q9UKK9	NUDT5	2	2			0	ADP-sugar pyrophosphatase
Q14498	RBM39	1	2			0	RNA-binding protein 39
P26196	DDX6	2	2			0	Probable ATP-dependent RNA helicase DDX6
Q8N6T3	ARFGAP1	2	2			0	ADP-ribosylation factor GTPase-activating protein 1
O43172	PRPF4	2	2			0	U4/U6 small nuclear ribonucleoprotein Prp4
P46063	RECQL	2	2			0	ATP-dependent DNA helicase Q1
Q86SJ6	DSG4	1	2			0	Desmoglein-4
O00505	KPNA3	2	2			0	Importin subunit alpha-4
Q96A49	SYAP1	2	2			0	Synapse-associated protein 1
Q9Y230	RUVBL2	2	2			0	RuvB-like 2
Q86V48	LUZP1	2	2			0	Leucine zipper protein 1
Q9UEE9	CFDP1	1	2			0	Craniofacial development protein 1
Q08378	GOLGA3	2	2			0	Golgin subfamily A member 3
Q9UHX1	PUF60	2	2			0	Poly(U)-binding-splicing factor PUF60
P62269	RPS18	2	2			0	40S ribosomal protein S18
P18124	RPL7	1	2			0	60S ribosomal protein L7
Q7Z5K2	WAPL	2	2			0	Wings apart-like protein homolog
P04792	HSPB1	1	2			0	Heat shock protein beta-1
Q6PJP8	DCLRE1A	2	2			0	DNA cross-link repair 1A protein
P27694	RPA1	2	2			0	Replication protein A 70 kDa DNA-binding subunit
Q14694	USP10	2	2			0	Ubiquitin carboxyl-terminal hydrolase 10
Q6P2E9	EDC4	2	2			0	Enhancer of mRNA-decapping protein 4
Q6STE5	SMARCD3	2	2			0	SWI/SNF-related matrix-associated actin-dependent regulator of chromatin subfamily D member 3
Q2NKX8	ERCC6L	2	2			0	DNA excision repair protein ERCC-6-like
Q99832	CCT7	2	2			0	T-complex protein 1 subunit eta
O60315	ZEB2	2	2			0	Zinc finger E-box-binding homeobox 2
Q86YP4	GATAD2A	1	2			0	Transcriptional repressor p66-alpha
O60231	DHX16	2	2			0	Pre-mRNA-splicing factor ATP-dependent RNA helicase DHX16
Q9NVP1	DDX18	2	2			0	ATP-dependent RNA helicase DDX18
Q93009	USP7	2	2			0	Ubiquitin carboxyl-terminal hydrolase 7
Q8TEQ6	GEMIN5	2	2			0	Gem-associated protein 5
P25789	PSMA4	2	2			0	Proteasome subunit alpha type-4
Q16643	DBN1	2	2			0	Drebrin
Q8WWM7	ATXN2L	2	2			0	Ataxin-2-like protein
Q01433	AMPD2	2	2			0	AMP deaminase 2
P50991	CCT4	2	2			0	T-complex protein 1 subunit delta
Q15003	NCAPH	2	2			0	Condensin complex subunit 2
Q15750	TAB1	2	2			0	TGF-beta-activated kinase 1 and MAP3K7-binding protein 1
Q9NY15	STAB1	1	2			0	Stabilin-1
Q96EA4	SPDL1	2	2			0	Protein Spindly
P17098	ZNF8	2	2			0	Zinc finger protein 8
Q12906	ILF3	1	1			0	Interleukin enhancer-binding factor 3
Q9NQC3	RTN4	1	1			0	Reticulon-4
Q9Y277	VDAC3	1	1			0	Voltage-dependent anion-selective channel protein 3
Q5MIZ7	PPP4R3B	1	1			0	Serine/threonine-protein phosphatase 4 regulatory subunit 3B
O75821	EIF3G	1	1			0	Eukaryotic translation initiation factor 3 subunit G
Q6W2J9	BCOR	1	1			0	BCL-6 corepressor
P07737	PFN1	1	1			0	Profilin-1
Q9UNH7	SNX6	1	1			0	Sorting nexin-6
Q96PK6	RBM14	1	1			0	RNA-binding protein 14
Q08188	TGM3	1	1			0	Protein-glutamine gamma-glutamyltransferase E
P05387	RPLP2	1	1			0	60S acidic ribosomal protein P2
Q9NYF8	BCLAF1	1	1			0	Bcl-2-associated transcription factor 1
Q8N684	CPSF7	1	1			0	Cleavage and polyadenylation specificity factor subunit 7
O14929	HAT1	1	1			0	Histone acetyltransferase type B catalytic subunit
P61353	RPL27	1	1			0	60S ribosomal protein L27
P55884	EIF3B	1	1			0	Eukaryotic translation initiation factor 3 subunit B
Q8IY67	RAVER1	1	1			0	Ribonucleoprotein PTB-binding 1
P11908	PRPS2	1	1			0	Ribose-phosphate pyrophosphokinase 2
Q9UNS1	TIMELESS	1	1			0	Protein timeless homolog
P49588	AARS1	1	1			0	Alanine--tRNA ligase, cytoplasmic
O95400	CD2BP2	1	1			0	CD2 antigen cytoplasmic tail-binding protein 2
P50395	GDI2	1	1			0	Rab GDP dissociation inhibitor beta
Q92879	CELF1	1	1			0	CUGBP Elav-like family member 1
Q9NYZ3	GTSE1	1	1			0	G2 and S phase-expressed protein 1
O15042	U2SURP	1	1			0	U2 snRNP-associated SURP motif-containing protein
Q96ST2	IWS1	1	1			0	Protein IWS1 homolog
P05198	EIF2S1	1	1			0	Eukaryotic translation initiation factor 2 subunit 1
Q96Q89	KIF20B	1	1			0	Kinesin-like protein KIF20B
O95229	ZWINT	1	1			0	ZW10 interactor
O15397	IPO8	1	1			0	Importin-8
P46781	RPS9	1	1			0	40S ribosomal protein S9
O00268	TAF4	1	1			0	Transcription initiation factor TFIID subunit 4
Q8NEE8	TTC16	1	1			0	Tetratricopeptide repeat protein 16
Q14145	KEAP1	1	1			0	Kelch-like ECH-associated protein 1
Q96HA1	POM121	1	1			0	Nuclear envelope pore membrane protein POM 121
P34932	HSPA4	1	1			0	Heat shock 70 kDa protein 4
O75152	ZC3H11A	1	1			0	Zinc finger CCCH domain-containing protein 11A
Q6P4R8	NFRKB	1	1			0	Nuclear factor related to kappa-B-binding protein
P56182	RRP1	1	1			0	Ribosomal RNA processing protein 1 homolog A
Q9UFF9	CNOT8	1	1			0	CCR4-NOT transcription complex subunit 8
P16520	GNB3	1	1			0	Guanine nucleotide-binding protein G(I)/G(S)/G(T) subunit beta-3
Q9Y285	FARSA	1	1			0	Phenylalanine--tRNA ligase alpha subunit
Q96FF9	CDCA5	1	1			0	Sororin
P12004	PCNA	1	1			0	Proliferating cell nuclear antigen
Q13619	CUL4A	1	1			0	Cullin-4A
Q9BX63	BRIP1	1	1			0	Fanconi anemia group J protein
P30050	RPL12	1	1			0	60S ribosomal protein L12
P98175	RBM10	1	1			0	RNA-binding protein 10
Q9H0A0	NAT10	1	1			0	RNA cytidine acetyltransferase
Q8TEX9	IPO4	1	1			0	Importin-4
P53367	ARFIP1	1	1			0	Arfaptin-1
Q8WW32	HMGB4	1	1			0	High mobility group protein B4
Q8WVM7	STAG1	1	1			0	Cohesin subunit SA-1
Q9Y6G9	DYNC1LI1	1	1			0	Cytoplasmic dynein 1 light intermediate chain 1
Q7L590	MCM10	1	1			0	Protein MCM10 homolog
Q9BVJ6	UTP14A	1	1			0	U3 small nucleolar RNA-associated protein 14 homolog A
P11831	SRF	1	1			0	Serum response factor
Q15773	MLF2	1	1			0	Myeloid leukemia factor 2
Q9UJA5	TRMT6	1	1			0	tRNA (adenine(58)-N(1))-methyltransferase non-catalytic subunit TRM6
Q9HAU8	RNPEPL1	1	1			0	Aminopeptidase RNPEPL1
Q9NWZ5	UCKL1	1	1			0	Uridine-cytidine kinase-like 1
P35453	HOXD13	1	1			0	Homeobox protein Hox-D13
O43166	SIPA1L1	1	1			0	Signal-induced proliferation-associated 1-like protein 1
Q99623	PHB2	1	1			0	Prohibitin-2
O15226	NKRF	1	1			0	NF-kappa-B-repressing factor
O00487	PSMD14	1	1			0	26S proteasome non-ATPase regulatory subunit 14
O94955	RHOBTB3	1	1			0	Rho-related BTB domain-containing protein 3
Q8WY36	BBX	1	1			0	HMG box transcription factor BBX
Q8N9T8	KRI1	1	1			0	Protein KRI1 homolog
Q13045	FLII	1	1			0	Protein flightless-1 homolog
Q14980	NUMA1	1	1			0	Nuclear mitotic apparatus protein 1
P07305	H1-0	1	1			0	Histone H1.0

## Sheet: KRAS G12C vs HA-TurboID
Acc #	Gene	HA_TurboID		KRAS G12C		Fold change	Protein Name
		Num Unique	Peptide Count	Num Unique	Peptide Count
Q14126	DSG2			42	99	#DIV/0!	Desmoglein-2
P01116	KRAS			9	43	#DIV/0!	GTPase KRas
P08195	SLC3A2			12	25	#DIV/0!	4F2 cell-surface antigen heavy chain
Q96AC1	FERMT2			11	25	#DIV/0!	Fermitin family homolog 2
P78310	CXADR			8	24	#DIV/0!	Coxsackievirus and adenovirus receptor
P29317	EPHA2			14	23	#DIV/0!	Ephrin type-A receptor 2
O60716	CTNND1			12	21	#DIV/0!	Catenin delta-1
P05556	ITGB1			10	20	#DIV/0!	Integrin beta-1
P04049	RAF1			12	20	#DIV/0!	RAF proto-oncogene serine/threonine-protein kinase
P55196	AFDN			16	20	#DIV/0!	Afadin
Q9BX67	JAM3			8	19	#DIV/0!	Junctional adhesion molecule C
O60245	PCDH7			13	15	#DIV/0!	Protocadherin-7
Q9Y2J2	EPB41L3			7	13	#DIV/0!	Band 4.1-like protein 3
P15056	BRAF			7	12	#DIV/0!	Serine/threonine-protein kinase B-raf
Q14160	SCRIB			12	12	#DIV/0!	Protein scribble homolog
Q16625	OCLN			6	12	#DIV/0!	Occludin
Q92692	NECTIN2			5	12	#DIV/0!	Nectin-2
P10398	ARAF			6	11	#DIV/0!	Serine/threonine-protein kinase A-Raf
P11171	EPB41			10	11	#DIV/0!	Protein 4.1
Q9Y6M7	SLC4A7			6	11	#DIV/0!	Sodium bicarbonate cotransporter 3
P35613	BSG			4	11	#DIV/0!	Basigin
P55011	SLC12A2			5	9	#DIV/0!	Solute carrier family 12 member 2
O75054	IGSF3			8	9	#DIV/0!	Immunoglobulin superfamily member 3
O00186	STXBP3			6	8	#DIV/0!	Syntaxin-binding protein 3
Q7Z2K8	GPRIN1			8	8	#DIV/0!	G protein-regulated inducer of neurite outgrowth 1
P07947	YES1			6	8	#DIV/0!	Tyrosine-protein kinase Yes
Q9UHB9	SRP68			8	8	#DIV/0!	Signal recognition particle subunit SRP68
P11166	SLC2A1			2	8	#DIV/0!	Solute carrier family 2, facilitated glucose transporter member 1
Q16181	SEPTIN7			4	7	#DIV/0!	Septin-7
Q12959	DLG1			5	6	#DIV/0!	Disks large homolog 1
Q15334	LLGL1			5	6	#DIV/0!	Lethal(2) giant larvae protein homolog 1
O00401	WASL			4	6	#DIV/0!	Neural Wiskott-Aldrich syndrome protein
O15440	ABCC5			5	6	#DIV/0!	Multidrug resistance-associated protein 5
P43121	MCAM			5	6	#DIV/0!	Cell surface glycoprotein MUC18
P98172	EFNB1			3	6	#DIV/0!	Ephrin-B1
Q9UEY8	ADD3			5	6	#DIV/0!	Gamma-adducin
A0FGR8	ESYT2			5	6	#DIV/0!	Extended synaptotagmin-2
P30260	CDC27			5	6	#DIV/0!	Cell division cycle protein 27 homolog
Q9NNW5	WDR6			5	6	#DIV/0!	WD repeat-containing protein 6
Q99943	AGPAT1			1	6	#DIV/0!	1-acyl-sn-glycerol-3-phosphate acyltransferase alpha
Q9H2H9	SLC38A1			3	5	#DIV/0!	Sodium-coupled neutral amino acid transporter 1
Q13136	PPFIA1			3	5	#DIV/0!	Liprin-alpha-1
Q9Y624	F11R			5	5	#DIV/0!	Junctional adhesion molecule A
Q07157	TJP1			4	5	#DIV/0!	Tight junction protein ZO-1
Q15758	SLC1A5			4	5	#DIV/0!	Neutral amino acid transporter B(0)
Q01650	SLC7A5			3	5	#DIV/0!	Large neutral amino acids transporter small subunit 1
Q02543	RPL18A			4	5	#DIV/0!	60S ribosomal protein L18a
Q14118	DAG1			3	4	#DIV/0!	Dystroglycan
Q9BTX1	NDC1			3	4	#DIV/0!	Nucleoporin NDC1
Q9BYI3	FAM126A			4	4	#DIV/0!	Hyccin
P62424	RPL7A			3	4	#DIV/0!	60S ribosomal protein L7a
P35240	NF2			2	4	#DIV/0!	Merlin
O60763	USO1			2	4	#DIV/0!	General vesicular transport factor p115
P06493	CDK1			2	3	#DIV/0!	Cyclin-dependent kinase 1
P24941	CDK2			2	3	#DIV/0!	Cyclin-dependent kinase 2
Q00526	CDK3			2	3	#DIV/0!	Cyclin-dependent kinase 3
P11802	CDK4			2	3	#DIV/0!	Cyclin-dependent kinase 4
P27105	STOM			2	3	#DIV/0!	Stomatin
P47756	CAPZB			3	3	#DIV/0!	F-actin-capping protein subunit beta
Q9H0W5	CCDC8			2	3	#DIV/0!	Coiled-coil domain-containing protein 8
Q8IY63	AMOTL1			3	3	#DIV/0!	Angiomotin-like protein 1
Q5JTV8	TOR1AIP1			2	3	#DIV/0!	Torsin-1A-interacting protein 1
P00533	EGFR			3	3	#DIV/0!	Epidermal growth factor receptor
P62280	RPS11			2	3	#DIV/0!	40S ribosomal protein S11
P14868	DARS1			3	3	#DIV/0!	Aspartate--tRNA ligase, cytoplasmic
O95721	SNAP29			3	3	#DIV/0!	Synaptosomal-associated protein 29
O94804	STK10			3	3	#DIV/0!	Serine/threonine-protein kinase 10
Q9P206	KIAA1522			3	3	#DIV/0!	Uncharacterized protein KIAA1522
O95208	EPN2			2	3	#DIV/0!	Epsin-2
Q00013	MPP1			1	3	#DIV/0!	55 kDa erythrocyte membrane protein
P33993	MCM7			3	3	#DIV/0!	DNA replication licensing factor MCM7
Q9H2G2	SLK			2	3	#DIV/0!	STE20-like serine/threonine-protein kinase
Q8WUY9	DEPDC1B			1	3	#DIV/0!	DEP domain-containing protein 1B
Q9Y295	DRG1			2	2	#DIV/0!	Developmentally-regulated GTP-binding protein 1
Q9H3Q1	CDC42EP4			2	2	#DIV/0!	Cdc42 effector protein 4
Q9ULF5	SLC39A10			1	2	#DIV/0!	Zinc transporter ZIP10
Q9UGI8	TES			2	2	#DIV/0!	Testin
P62829	RPL23			1	2	#DIV/0!	60S ribosomal protein L23
O14595	CTDSP2			1	2	#DIV/0!	Carboxy-terminal domain RNA polymerase II polypeptide A small phosphatase 2
O15498	YKT6			2	2	#DIV/0!	Synaptobrevin homolog YKT6
Q9HB21	PLEKHA1			2	2	#DIV/0!	Pleckstrin homology domain-containing family A member 1
Q9H223	EHD4			2	2	#DIV/0!	EH domain-containing protein 4
P61026	RAB10			2	2	#DIV/0!	Ras-related protein Rab-10
Q86X29	LSR			2	2	#DIV/0!	Lipolysis-stimulated lipoprotein receptor
O00443	PIK3C2A			2	2	#DIV/0!	Phosphatidylinositol 4-phosphate 3-kinase C2 domain-containing subunit alpha
O60749	SNX2			2	2	#DIV/0!	Sorting nexin-2
O15355	PPM1G			2	2	#DIV/0!	Protein phosphatase 1G
Q8WTV0	SCARB1			1	2	#DIV/0!	Scavenger receptor class B member 1
P49006	MARCKSL1			1	2	#DIV/0!	MARCKS-related protein
Q96EB1	ELP4			2	2	#DIV/0!	Elongator complex protein 4
O43597	SPRY2			2	2	#DIV/0!	Protein sprouty homolog 2
O95297	MPZL1			2	2	#DIV/0!	Myelin protein zero-like protein 1
Q9NX63	CHCHD3			1	2	#DIV/0!	MICOS complex subunit MIC19
Q9P2J5	LARS1			2	2	#DIV/0!	Leucine--tRNA ligase, cytoplasmic
Q9UG63	ABCF2			2	2	#DIV/0!	ATP-binding cassette sub-family F member 2
A4D1S0	KLRG2			1	2	#DIV/0!	Killer cell lectin-like receptor subfamily G member 2
Q70E73	RAPH1			2	2	#DIV/0!	Ras-associated and pleckstrin homology domains-containing protein 1
O75387	SLC43A1			1	2	#DIV/0!	Large neutral amino acids transporter small subunit 3
P25705	ATP5F1A			2	2	#DIV/0!	ATP synthase subunit alpha, mitochondrial
Q9Y2U8	LEMD3			2	2	#DIV/0!	Inner nuclear membrane protein Man1
Q9UQB8	BAIAP2			2	2	#DIV/0!	Brain-specific angiogenesis inhibitor 1-associated protein 2
Q15382	RHEB			2	2	#DIV/0!	GTP-binding protein Rheb
Q9C0C2	TNKS1BP1			2	2	#DIV/0!	182 kDa tankyrase-1-binding protein
Q8TBZ3	WDR20			2	2	#DIV/0!	WD repeat-containing protein 20
Q6IAA8	LAMTOR1			2	2	#DIV/0!	Ragulator complex protein LAMTOR1
Q16720	ATP2B3			2	2	#DIV/0!	Plasma membrane calcium-transporting ATPase 3
Q9H329	EPB41L4B			1	2	#DIV/0!	Band 4.1-like protein 4B
A8MVW0	FAM171A2			2	2	#DIV/0!	Protein FAM171A2
P50443	SLC26A2			2	2	#DIV/0!	Sulfate transporter
Q8IZH2	XRN1			2	2	#DIV/0!	5'-3' exoribonuclease 1
Q3V6T2	CCDC88A			2	2	#DIV/0!	Girdin
Q9HCM2	PLXNA4			2	2	#DIV/0!	Plexin-A4
Q96K37	SLC35E1			1	2	#DIV/0!	Solute carrier family 35 member E1
P52799	EFNB2			1	2	#DIV/0!	Ephrin-B2
Q9Y2Z0	SUGT1			1	2	#DIV/0!	Protein SGT1 homolog
Q8WVM8	SCFD1			1	2	#DIV/0!	Sec1 family domain-containing protein 1
Q8WXG6	MADD			1	2	#DIV/0!	MAP kinase-activating death domain protein
P48029	SLC6A8			1	2	#DIV/0!	Sodium- and chloride-dependent creatine transporter 1
P48643	CCT5			1	2	#DIV/0!	T-complex protein 1 subunit epsilon
Q7RTN6	STRADA			1	2	#DIV/0!	STE20-related kinase adapter protein alpha
Q7KZI7	MARK2			1	2	#DIV/0!	Serine/threonine-protein kinase MARK2
P27361	MAPK3			1	2	#DIV/0!	Mitogen-activated protein kinase 3
P49368	CCT3			1	2	#DIV/0!	T-complex protein 1 subunit gamma
Q8WUX9	CHMP7			1	2	#DIV/0!	Charged multivesicular body protein 7
Q5VT25	CDC42BPA			1	2	#DIV/0!	Serine/threonine-protein kinase MRCK alpha
Q99618	CDCA3			1	2	#DIV/0!	Cell division cycle-associated protein 3
Q99808	SLC29A1			1	2	#DIV/0!	Equilibrative nucleoside transporter 1
P51648	ALDH3A2			1	2	#DIV/0!	Aldehyde dehydrogenase family 3 member A2
P07996	THBS1			1	2	#DIV/0!	Thrombospondin-1
O15027	SEC16A			1	2	#DIV/0!	Protein transport protein Sec16A
Q5SQN1	SNAP47			1	2	#DIV/0!	Synaptosomal-associated protein 47
Q96BD0	SLCO4A1			1	2	#DIV/0!	Solute carrier organic anion transporter family member 4A1
Q92968	PEX13			1	2	#DIV/0!	Peroxisomal membrane protein PEX13
P62854	RPS26			1	2	#DIV/0!	40S ribosomal protein S26
Q9H4G4	GLIPR2			1	2	#DIV/0!	Golgi-associated plant pathogenesis-related protein 1
Q9P0K7	RAI14			1	2	#DIV/0!	Ankycorbin
P18074	ERCC2			1	2	#DIV/0!	General transcription and DNA repair factor IIH helicase subunit XPD
P11413	G6PD			1	2	#DIV/0!	Glucose-6-phosphate 1-dehydrogenase
Q92973	TNPO1			1	2	#DIV/0!	Transportin-1
Q9UPQ3	AGAP1			1	2	#DIV/0!	Arf-GAP with GTPase, ANK repeat and PH domain-containing protein 1
Q16543	CDC37			1	2	#DIV/0!	Hsp90 co-chaperone Cdc37
Q13277	STX3			1	2	#DIV/0!	Syntaxin-3
Q9UH65	SWAP70			1	2	#DIV/0!	Switch-associated protein 70
P49757	NUMB			1	2	#DIV/0!	Protein numb homolog
P62847	RPS24			1	2	#DIV/0!	40S ribosomal protein S24
P47755	CAPZA2			1	2	#DIV/0!	F-actin-capping protein subunit alpha-2
P54577	YARS1			1	2	#DIV/0!	Tyrosine--tRNA ligase, cytoplasmic
P46779	RPL28			1	2	#DIV/0!	60S ribosomal protein L28
Q9C0C4	SEMA4C			1	2	#DIV/0!	Semaphorin-4C
Q96C19	EFHD2			1	2	#DIV/0!	EF-hand domain-containing protein D2
Q9BZF9	UACA			1	2	#DIV/0!	Uveal autoantigen with coiled-coil domains and ankyrin repeats
P35612	ADD2			1	2	#DIV/0!	Beta-adducin
P57088	TMEM33			1	2	#DIV/0!	Transmembrane protein 33
O75695	RP2			1	2	#DIV/0!	Protein XRP2
Q9Y5Y0	FLVCR1			1	2	#DIV/0!	Feline leukemia virus subgroup C receptor-related protein 1
Q9H0D6	XRN2			1	2	#DIV/0!	5'-3' exoribonuclease 2
P84103	SRSF3			1	2	#DIV/0!	Serine/arginine-rich splicing factor 3
Q8N653	LZTR1			1	2	#DIV/0!	Leucine-zipper-like transcriptional regulator 1
Q12923	PTPN13			1	2	#DIV/0!	Tyrosine-protein phosphatase non-receptor type 13
Q8TD43	TRPM4			1	2	#DIV/0!	Transient receptor potential cation channel subfamily M member 4
Q6PKG0	LARP1			1	2	#DIV/0!	La-related protein 1
Q96S66	CLCC1			1	2	#DIV/0!	Chloride channel CLIC-like protein 1
Q13535	ATR			1	2	#DIV/0!	Serine/threonine-protein kinase ATR
O60883	GPR37L1			1	2	#DIV/0!	G-protein coupled receptor 37-like 1
Q6ZR08	DNAH12			1	2	#DIV/0!	Dynein axonemal heavy chain 12
P41440	SLC19A1			1	2	#DIV/0!	Reduced folate transporter
Q96QS1	TSPAN32			1	2	#DIV/0!	Tetraspanin-32
P18583	SON			1	2	#DIV/0!	Protein SON
Q15392	DHCR24			1	2	#DIV/0!	Delta(24)-sterol reductase
P20929	NEB			1	2	#DIV/0!	Nebulin
Q03692	COL10A1			1	2	#DIV/0!	Collagen alpha-1(X) chain
O94779	CNTN5			1	2	#DIV/0!	Contactin-5
Q9H4M9	EHD1			1	2	#DIV/0!	EH domain-containing protein 1
O60488	ACSL4			1	2	#DIV/0!	Long-chain-fatty-acid--CoA ligase 4
Q9Y6Q2	STON1			1	2	#DIV/0!	Stonin-1
Q9UKE5	TNIK	1	1	11	15	15	TRAF2 and NCK-interacting protein kinase
O95372	LYPLA2	1	2	10	26	13	Acyl-protein thioesterase 2
Q8N4C8	MINK1	1	1	11	13	13	Misshapen-like kinase 1
O43491	EPB41L2	3	4	30	48	12	Band 4.1-like protein 2
Q96RT1	ERBIN	1	1	8	11	11	Erbin
Q8IZ21	PHACTR4	1	1	4	9	9	Phosphatase and actin regulator 4
O14654	IRS4	4	4	21	34	8.5	Insulin receptor substrate 4
P15311	EZR	2	2	11	14	7	Ezrin
Q7Z2W4	ZC3HAV1	4	4	16	22	5.5	Zinc finger CCCH-type antiviral protein 1
Q99707	MTR	1	1	5	5	5	Methionine synthase
O75396	SEC22B	1	1	4	5	5	Vesicle-trafficking protein SEC22b
Q01968	OCRL	1	1	5	5	5	Inositol polyphosphate 5-phosphatase OCRL
P05023	ATP1A1	5	6	16	25	4.16667	Sodium/potassium-transporting ATPase subunit alpha-1
Q92597	NDRG1	3	3	5	11	3.66667	Protein NDRG1
P61313	RPL15	1	1	2	3	3	60S ribosomal protein L15
Q96RQ3	MCCC1	6	8	14	23	2.875	Methylcrotonoyl-CoA carboxylase subunit alpha, mitochondrial
P04899	GNAI2	2	2	2	5	2.5	Guanine nucleotide-binding protein G(i) subunit alpha-2
P12236	SLC25A6	6	9	11	22	2.44444	ADP/ATP translocase 3
Q96C24	SYTL4	4	4	7	9	2.25	Synaptotagmin-like protein 4
P0CG47	UBB	4	8	6	17	2.125	Polyubiquitin-B
Q9UM54	MYO6	19	27	29	56	2.07407	Unconventional myosin-VI
P12235	SLC25A4	5	6	6	12	2	ADP/ATP translocase 1
Q9BSJ8	ESYT1	4	6	9	12	2	Extended synaptotagmin-1
O00763	ACACB	4	4	6	8	2	Acetyl-CoA carboxylase 2
P81605	DCD	2	3	3	6	2	Dermcidin
Q8NI36	WDR36	2	2	4	4	2	WD repeat-containing protein 36
O00148	DDX39A	2	2	2	4	2	ATP-dependent RNA helicase DDX39A
P62241	RPS8	1	2	3	4	2	40S ribosomal protein S8
Q6ZMR3	LDHAL6A	1	1	2	2	2	L-lactate dehydrogenase A-like 6A
Q9UQ80	PA2G4	1	1	1	2	2	Proliferation-associated protein 2G4
O75821	EIF3G	1	1	2	2	2	Eukaryotic translation initiation factor 3 subunit G
Q02878	RPL6	1	1	2	2	2	60S ribosomal protein L6
P35611	ADD1	1	1	1	2	2	Alpha-adducin
P07355	ANXA2	4	5	8	9	1.8	Annexin A2
P62195	PSMC5	3	4	6	7	1.75	26S proteasome regulatory subunit 8
P05165	PCCA	18	35	29	59	1.68571	Propionyl-CoA carboxylase alpha chain, mitochondrial
Q09666	AHNAK	36	42	50	68	1.61905	Neuroblast differentiation-associated protein AHNAK
P50402	EMD	4	5	5	8	1.6	Emerin
P17987	TCP1	5	5	4	8	1.6	T-complex protein 1 subunit alpha
Q13586	STIM1	6	8	7	12	1.5	Stromal interaction molecule 1
Q96QD5	DEPDC7	6	8	7	12	1.5	DEP domain-containing protein 7
Q9UNF1	MAGED2	5	6	7	9	1.5	Melanoma-associated antigen D2
P02042	HBD	1	4	1	6	1.5	Hemoglobin subunit delta
O00213	APBB1	2	2	3	3	1.5	Amyloid-beta A4 precursor protein-binding family B member 1
Q14669	TRIP12	2	2	3	3	1.5	E3 ubiquitin-protein ligase TRIP12
P08240	SRPRA	2	2	3	3	1.5	Signal recognition particle receptor subunit alpha
P08243	ASNS	2	2	2	3	1.5	Asparagine synthetase [glutamine-hydrolyzing]
P14618	PKM	7	7	8	10	1.42857	Pyruvate kinase PKM
P05141	SLC25A5	9	18	11	25	1.38889	ADP/ATP translocase 2
P04083	ANXA1	6	8	8	11	1.375	Annexin A1
P62826	RAN	2	3	3	4	1.33333	GTP-binding nuclear protein Ran
P69905	HBA1	1	3	1	4	1.33333	Hemoglobin subunit alpha
P07195	LDHB	7	9	7	11	1.22222	L-lactate dehydrogenase B chain
O43865	AHCYL1	5	9	7	11	1.22222	S-adenosylhomocysteine hydrolase-like protein 1
Q6P1N0	CC2D1A	5	5	5	6	1.2	Coiled-coil and C2 domain-containing protein 1A
P15880	RPS2	4	6	5	7	1.16667	40S ribosomal protein S2
P48741	HSPA7	4	7	3	8	1.14286	Putative heat shock 70 kDa protein 7
P11498	PC	46	96	46	108	1.125	Pyruvate carboxylase, mitochondrial
Q13085	ACACA	21	24	20	27	1.125	Acetyl-CoA carboxylase 1
Q9ULK4	MED23	12	15	10	16	1.06667	Mediator of RNA polymerase II transcription subunit 23
Q15393	SF3B3	17	24	18	24	1	Splicing factor 3B subunit 3
P00338	LDHA	8	14	9	14	1	L-lactate dehydrogenase A chain
P60842	EIF4A1	4	6	5	6	1	Eukaryotic initiation factor 4A-I
P61221	ABCE1	5	6	4	6	1	ATP-binding cassette sub-family E member 1
P68871	HBB	2	6	1	6	1	Hemoglobin subunit beta
Q16512	PKN1	4	4	4	4	1	Serine/threonine-protein kinase N1
P10599	TXN	2	3	3	3	1	Thioredoxin
P49207	RPL34	2	2	2	2	1	60S ribosomal protein L34
P62913	RPL11	2	2	2	2	1	60S ribosomal protein L11
Q02978	SLC25A11	2	2	2	2	1	Mitochondrial 2-oxoglutarate/malate carrier protein
O95551	TDP2	2	2	2	2	1	Tyrosyl-DNA phosphodiesterase 2
Q13596	SNX1	2	2	2	2	1	Sorting nexin-1
Q9NVP1	DDX18	2	2	2	2	1	ATP-dependent RNA helicase DDX18
P25789	PSMA4	2	2	2	2	1	Proteasome subunit alpha type-4
Q9UBM7	DHCR7	2	2	1	2	1	7-dehydrocholesterol reductase
Q92572	AP3S1	1	1	1	1	1	AP-3 complex subunit sigma-1
Q9UNH7	SNX6	1	1	1	1	1	Sorting nexin-6
O00429	DNM1L	1	1	1	1	1	Dynamin-1-like protein
Q8IY67	RAVER1	1	1	1	1	1	Ribonucleoprotein PTB-binding 1
Q9UFF9	CNOT8	1	1	1	1	1	CCR4-NOT transcription complex subunit 8
P36873	PPP1CC	1	1	1	1	1	Serine/threonine-protein phosphatase PP1-gamma catalytic subunit
Q9Y2L1	DIS3	1	1	1	1	1	Exosome complex exonuclease RRP44
P46776	RPL27A	1	1	1	1	1	60S ribosomal protein L27a
P53367	ARFIP1	1	1	1	1	1	Arfaptin-1
Q9HAU8	RNPEPL1	1	1	1	1	1	Aminopeptidase RNPEPL1
P62736	ACTA2	8	13	8	11	0.846154	Actin, aortic smooth muscle
P63267	ACTG2	8	13	8	11	0.846154	Actin, gamma-enteric smooth muscle
P68032	ACTC1	8	13	8	11	0.846154	Actin, alpha cardiac muscle 1
P68133	ACTA1	8	13	8	11	0.846154	Actin, alpha skeletal muscle
P02768	ALB	9	31	7	26	0.83871	Albumin
P34931	HSPA1L	7	12	5	10	0.833333	Heat shock 70 kDa protein 1-like
P39023	RPL3	5	6	5	5	0.833333	60S ribosomal protein L3
P62753	RPS6	3	6	2	5	0.833333	40S ribosomal protein S6
P13639	EEF2	11	15	10	12	0.8	Elongation factor 2
P23526	AHCY	4	5	4	4	0.8	Adenosylhomocysteinase
Q14739	LBR	11	19	6	15	0.789474	Delta(14)-sterol reductase LBR
P68363	TUBA1B	14	37	10	29	0.783784	Tubulin alpha-1B chain
P49327	FASN	8	9	6	7	0.777778	Fatty acid synthase
P17066	HSPA6	6	12	4	9	0.75	Heat shock 70 kDa protein 6
P52292	KPNA2	4	4	3	3	0.75	Importin subunit alpha-1
P62701	RPS4X	3	4	3	3	0.75	40S ribosomal protein S4, X isoform
O60271	SPAG9	12	15	8	11	0.733333	C-Jun-amino-terminal kinase-interacting protein 4
P63244	RACK1	6	7	4	5	0.714286	Receptor of activated protein C kinase 1
P62917	RPL8	4	7	2	5	0.714286	60S ribosomal protein L8
P26641	EEF1G	6	7	5	5	0.714286	Elongation factor 1-gamma
P08238	HSP90AB1	12	17	9	12	0.705882	Heat shock protein HSP 90-beta
P11142	HSPA8	15	29	12	20	0.689655	Heat shock cognate 71 kDa protein
A5A3E0	POTEF	4	9	4	6	0.666667	POTE ankyrin domain family member F
Q99613	EIF3C	8	9	4	6	0.666667	Eukaryotic translation initiation factor 3 subunit C
Q15365	PCBP1	6	9	5	6	0.666667	Poly(rC)-binding protein 1
Q14247	CTTN	7	9	4	6	0.666667	Src substrate cortactin
P12036	NEFH	1	3	2	2	0.666667	Neurofilament heavy polypeptide
P26599	PTBP1	3	3	2	2	0.666667	Polypyrimidine tract-binding protein 1
Q4VCS5	AMOT	3	3	2	2	0.666667	Angiomotin
Q00325	SLC25A3	2	3	2	2	0.666667	Phosphate carrier protein, mitochondrial
Q9H0L4	CSTF2T	2	3	2	2	0.666667	Cleavage stimulation factor subunit 2 tau variant
P0DMV8	HSPA1A	12	25	9	16	0.64	Heat shock 70 kDa protein 1A
P0DMV9	HSPA1B	12	25	9	16	0.64	Heat shock 70 kDa protein 1B
P37802	TAGLN2	9	11	7	7	0.636364	Transgelin-2
P52594	AGFG1	6	11	4	7	0.636364	Arf-GAP domain and FG repeat-containing protein 1
P36578	RPL4	4	8	3	5	0.625	60S ribosomal protein L4
P60709	ACTB	11	30	12	18	0.6	Actin, cytoplasmic 1
Q86YZ3	HRNR	10	15	5	9	0.6	Hornerin
P49411	TUFM	4	5	3	3	0.6	Elongation factor Tu, mitochondrial
Q00839	HNRNPU	12	17	7	10	0.588235	Heterogeneous nuclear ribonucleoprotein U
Q9UMZ2	SYNRG	10	11	4	6	0.545455	Synergin gamma
P42167	TMPO	19	48	12	26	0.541667	Lamina-associated polypeptide 2, isoforms beta/gamma
P04350	TUBB4A	10	21	7	11	0.52381	Tubulin beta-4A chain
P50990	CCT8	57	344	43	173	0.502907	T-complex protein 1 subunit theta
P07437	TUBB	15	30	10	15	0.5	Tubulin beta chain
P11021	HSPA5	12	16	5	8	0.5	Endoplasmic reticulum chaperone BiP
P07900	HSP90AA1	5	10	3	5	0.5	Heat shock protein HSP 90-alpha
P61011	SRP54	8	8	4	4	0.5	Signal recognition particle 54 kDa protein
Q13148	TARDBP	4	4	2	2	0.5	TAR DNA-binding protein 43
Q15366	PCBP2	3	4	2	2	0.5	Poly(rC)-binding protein 2
P45880	VDAC2	3	4	2	2	0.5	Voltage-dependent anion-selective channel protein 2
Q7Z4H7	HAUS6	4	4	2	2	0.5	HAUS augmin-like complex subunit 6
P38398	BRCA1	2	2	1	1	0.5	Breast cancer type 1 susceptibility protein
O95373	IPO7	2	2	1	1	0.5	Importin-7
Q9UNS2	COPS3	1	2	1	1	0.5	COP9 signalosome complex subunit 3
O95292	VAPB	2	2	1	1	0.5	Vesicle-associated membrane protein-associated protein B/C
Q8N6T3	ARFGAP1	2	2	1	1	0.5	ADP-ribosylation factor GTPase-activating protein 1
Q06830	PRDX1	2	2	1	1	0.5	Peroxiredoxin-1
O60315	ZEB2	2	2	1	1	0.5	Zinc finger E-box-binding homeobox 2
P50991	CCT4	2	2	1	1	0.5	T-complex protein 1 subunit delta
Q8NEY4	ATP6V1C2	1	2	1	1	0.5	V-type proton ATPase subunit C 2
Q6S8J3	POTEE	5	17	5	8	0.470588	POTE ankyrin domain family member E
P68104	EEF1A1	16	64	15	30	0.46875	Elongation factor 1-alpha 1
P68371	TUBB4B	12	24	7	11	0.458333	Tubulin beta-4B chain
Q9NRZ9	HELLS	36	117	26	53	0.452991	Lymphoid-specific helicase
P42166	TMPO	12	29	7	13	0.448276	Lamina-associated polypeptide 2, isoform alpha
Q92900	UPF1	20	33	9	14	0.424242	Regulator of nonsense transcripts 1
Q5SW79	CEP170	8	10	4	4	0.4	Centrosomal protein of 170 kDa
P62316	SNRPD2	4	5	2	2	0.4	Small nuclear ribonucleoprotein Sm D2
O43683	BUB1	5	5	2	2	0.4	Mitotic checkpoint serine/threonine-protein kinase BUB1
P46777	RPL5	3	5	1	2	0.4	60S ribosomal protein L5
Q8WTW3	COG1	7	8	3	3	0.375	Conserved oligomeric Golgi complex subunit 1
A0MZ66	SHTN1	10	11	4	4	0.363636	Shootin-1
P78344	EIF4G2	26	44	10	15	0.340909	Eukaryotic translation initiation factor 4 gamma 2
P14635	CCNB1	3	3	1	1	0.333333	G2/mitotic-specific cyclin-B1
O14641	DVL2	2	3	1	1	0.333333	Segment polarity protein dishevelled homolog DVL-2
Q99459	CDC5L	1	3	1	1	0.333333	Cell division cycle 5-like protein
Q9HCS7	XAB2	33	72	15	23	0.319444	Pre-mRNA-splicing factor SYF1
Q13509	TUBB3	9	17	4	5	0.294118	Tubulin beta-3 chain
Q96F86	EDC3	9	24	5	7	0.291667	Enhancer of mRNA-decapping protein 3
P23588	EIF4B	10	14	4	4	0.285714	Eukaryotic translation initiation factor 4B
P52272	HNRNPM	15	19	5	5	0.263158	Heterogeneous nuclear ribonucleoprotein M
Q13177	PAK2	9	19	5	5	0.263158	Serine/threonine-protein kinase PAK 2
P62805	H4C1	3	4	1	1	0.25	Histone H4
Q15942	ZYX	3	4	1	1	0.25	Zyxin
Q96DT7	ZBTB10	4	4	1	1	0.25	Zinc finger and BTB domain-containing protein 10
Q9Y266	NUDC	4	4	1	1	0.25	Nuclear migration protein nudC
Q01780	EXOSC10	19	29	7	7	0.241379	Exosome component 10
O43395	PRPF3	10	17	3	4	0.235294	U4/U6 small nuclear ribonucleoprotein Prp3
O00571	DDX3X	7	9	2	2	0.222222	ATP-dependent RNA helicase DDX3X
O75330	HMMR	7	9	2	2	0.222222	Hyaluronan mediated motility receptor
P51610	HCFC1	14	20	4	4	0.2	Host cell factor 1
Q92945	KHSRP	3	5	1	1	0.2	Far upstream element-binding protein 2
P52597	HNRNPF	4	5	1	1	0.2	Heterogeneous nuclear ribonucleoprotein F
O00203	AP3B1	4	5	1	1	0.2	AP-3 complex subunit beta-1
O43175	PHGDH	9	11	2	2	0.181818	D-3-phosphoglycerate dehydrogenase
Q00341	HDLBP	9	11	2	2	0.181818	Vigilin
Q96JP5	ZFP91	4	6	1	1	0.166667	E3 ubiquitin-protein ligase ZFP91
P33240	CSTF2	4	6	1	1	0.166667	Cleavage stimulation factor subunit 2
O75533	SF3B1	28	50	7	8	0.16	Splicing factor 3B subunit 1
P06733	ENO1	4	21	3	3	0.142857	Alpha-enolase
Q9BRR8	GPATCH1	6	7	1	1	0.142857	G patch domain-containing protein 1
Q7L014	DDX46	14	23	3	3	0.130435	Probable ATP-dependent RNA helicase DDX46
P27816	MAP4	25	48	5	6	0.125	Microtubule-associated protein 4
Q8NC51	SERBP1	7	16	2	2	0.125	Plasminogen activator inhibitor 1 RNA-binding protein
Q08211	DHX9	7	8	1	1	0.125	ATP-dependent RNA helicase A
P17844	DDX5	6	8	1	1	0.125	Probable ATP-dependent RNA helicase DDX5
Q92797	SYMPK	31	50	5	6	0.12	Symplekin
P14923	JUP	10	17	2	2	0.117647	Junction plakoglobin
P04406	GAPDH	5	27	2	3	0.111111	Glyceraldehyde-3-phosphate dehydrogenase
O43290	SART1	16	18	2	2	0.111111	U4/U6.U5 tri-snRNP-associated protein 1
Q8IX01	SUGP2	14	18	2	2	0.111111	SURP and G-patch domain-containing protein 2
P49959	MRE11	7	10	1	1	0.1	Double-strand break repair protein MRE11
Q9UNY4	TTF2	20	32	3	3	0.09375	Transcription termination factor 2
Q86UE4	MTDH	5	11	1	1	0.0909091	Protein LYRIC
P08670	VIM	27	50	3	4	0.08	Vimentin
Q6PJT7	ZC3H14	9	13	1	1	0.0769231	Zinc finger CCCH domain-containing protein 14
P22234	PAICS	9	14	1	1	0.0714286	Multifunctional protein ADE2
P21333	FLNA	15	18	1	1	0.0555556	Filamin-A
P09651	HNRNPA1	10	27	1	1	0.037037	Heterogeneous nuclear ribonucleoprotein A1
P19338	NCL	17	27			0	Nucleolin
Q9NQS7	INCENP	17	25			0	Inner centromere protein
P78347	GTF2I	18	23			0	General transcription factor II-I
P15924	DSP	15	20			0	Desmoplakin
Q14157	UBAP2L	10	17			0	Ubiquitin-associated protein 2-like
P49790	NUP153	15	16			0	Nuclear pore complex protein Nup153
P15170	GSPT1	10	16			0	Eukaryotic peptide chain release factor GTP-binding subunit ERF3A
Q8IYD1	GSPT2	7	15			0	Eukaryotic peptide chain release factor GTP-binding subunit ERF3B
Q5T3I0	GPATCH4	8	14			0	G patch domain-containing protein 4
Q13123	IK	7	14			0	Protein Red
Q9Y2X9	ZNF281	7	12			0	Zinc finger protein 281
P61978	HNRNPK	6	12			0	Heterogeneous nuclear ribonucleoprotein K
Q04637	EIF4G1	8	11			0	Eukaryotic translation initiation factor 4 gamma 1
Q13263	TRIM28	8	10			0	Transcription intermediary factor 1-beta
Q15424	SAFB	8	10			0	Scaffold attachment factor B1
O60566	BUB1B	8	10			0	Mitotic checkpoint serine/threonine-protein kinase BUB1 beta
Q9Y2W1	THRAP3	7	9			0	Thyroid hormone receptor-associated protein 3
P09874	PARP1	7	8			0	Poly [ADP-ribose] polymerase 1
P10809	HSPD1	6	8			0	60 kDa heat shock protein, mitochondrial
Q9H2P0	ADNP	5	8			0	Activity-dependent neuroprotector homeobox protein
Q14152	EIF3A	6	8			0	Eukaryotic translation initiation factor 3 subunit A
O75400	PRPF40A	5	8			0	Pre-mRNA-processing factor 40 homolog A
Q9Y490	TLN1	6	7			0	Talin-1
Q8N1G2	CMTR1	6	7			0	Cap-specific mRNA (nucleoside-2'-O-)-methyltransferase 1
Q6Y7W6	GIGYF2	6	7			0	GRB10-interacting GYF protein 2
Q5T6F2	UBAP2	6	7			0	Ubiquitin-associated protein 2
Q13428	TCOF1	7	7			0	Treacle protein
Q7LBC6	KDM3B	5	7			0	Lysine-specific demethylase 3B
Q9NR30	DDX21	5	7			0	Nucleolar RNA helicase 2
A3KN83	SBNO1	6	7			0	Protein strawberry notch homolog 1
Q9NUD5	ZCCHC3	5	7			0	Zinc finger CCHC domain-containing protein 3
Q96JM3	CHAMP1	7	7			0	Chromosome alignment-maintaining phosphoprotein 1
P22626	HNRNPA2B1	6	6			0	Heterogeneous nuclear ribonucleoproteins A2/B1
Q9BRD0	BUD13	5	6			0	BUD13 homolog
Q13573	SNW1	4	6			0	SNW domain-containing protein 1
Q9Y4E1	WASHC2C	5	6			0	WASH complex subunit 2C
O43143	DHX15	5	6			0	Pre-mRNA-splicing factor ATP-dependent RNA helicase DHX15
Q9ULW0	TPX2	5	6			0	Targeting protein for Xklp2
O75717	WDHD1	6	6			0	WD repeat and HMG-box DNA-binding protein 1
A6NHL2	TUBAL3	3	5			0	Tubulin alpha chain-like 3
P23396	RPS3	5	5			0	40S ribosomal protein S3
Q9UQR1	ZNF148	5	5			0	Zinc finger protein 148
P08865	RPSA	3	5			0	40S ribosomal protein SA
Q13835	PKP1	4	5			0	Plakophilin-1
O60664	PLIN3	5	5			0	Perilipin-3
P31943	HNRNPH1	4	5			0	Heterogeneous nuclear ribonucleoprotein H
Q8N1G0	ZNF687	5	5			0	Zinc finger protein 687
P49321	NASP	3	5			0	Nuclear autoantigenic sperm protein
P04908	H2AC4	3	5			0	Histone H2A type 1-B/E
Q9Y314	NOSIP	5	5			0	Nitric oxide synthase-interacting protein
P57737	CORO7	3	5			0	Coronin-7
P06748	NPM1	4	5			0	Nucleophosmin
P82094	TMF1	5	5			0	TATA element modulatory factor
P07814	EPRS1	5	5			0	Bifunctional glutamate/proline--tRNA ligase
P35579	MYH9	4	5			0	Myosin-9
Q13435	SF3B2	5	5			0	Splicing factor 3B subunit 2
P46821	MAP1B	5	5			0	Microtubule-associated protein 1B
Q6EKJ0	GTF2IRD2B	3	4			0	General transcription factor II-I repeat domain-containing protein 2B
Q86UP8	GTF2IRD2	3	4			0	General transcription factor II-I repeat domain-containing protein 2A
P14625	HSP90B1	4	4			0	Endoplasmin
Q14151	SAFB2	3	4			0	Scaffold attachment factor B2
P46736	BRCC3	4	4			0	Lys-63-specific deubiquitinase BRCC36
P40227	CCT6A	4	4			0	T-complex protein 1 subunit zeta
Q8TD19	NEK9	4	4			0	Serine/threonine-protein kinase Nek9
P04075	ALDOA	3	4			0	Fructose-bisphosphate aldolase A
Q8TF66	LRRC15	3	4			0	Leucine-rich repeat-containing protein 15
P68431	H3C1	3	4			0	Histone H3.1
O60264	SMARCA5	4	4			0	SWI/SNF-related matrix-associated actin-dependent regulator of chromatin subfamily A member 5
Q2M2I8	AAK1	4	4			0	AP2-associated protein kinase 1
P13984	GTF2F2	3	4			0	General transcription factor IIF subunit 2
Q9Y5K6	CD2AP	4	4			0	CD2-associated protein
Q12840	KIF5A	4	4			0	Kinesin heavy chain isoform 5A
Q13506	NAB1	2	4			0	NGFI-A-binding protein 1
P46013	MKI67	4	4			0	Proliferation marker protein Ki-67
Q9P2N5	RBM27	3	4			0	RNA-binding protein 27
Q5T8P6	RBM26	3	4			0	RNA-binding protein 26
Q9Y5Q8	GTF3C5	3	4			0	General transcription factor 3C polypeptide 5
O95793	STAU1	4	4			0	Double-stranded RNA-binding protein Staufen homolog 1
P52732	KIF11	3	4			0	Kinesin-like protein KIF11
Q8IW35	CEP97	4	4			0	Centrosomal protein of 97 kDa
O75460	ERN1	2	4			0	Serine/threonine-protein kinase/endoribonuclease IRE1
Q9H8V3	ECT2	3	3			0	Protein ECT2
P62495	ETF1	3	3			0	Eukaryotic peptide chain release factor subunit 1
Q96R06	SPAG5	3	3			0	Sperm-associated antigen 5
Q86XP3	DDX42	3	3			0	ATP-dependent RNA helicase DDX42
Q5VT52	RPRD2	2	3			0	Regulation of nuclear pre-mRNA domain-containing protein 2
P78371	CCT2	2	3			0	T-complex protein 1 subunit beta
Q16594	TAF9	3	3			0	Transcription initiation factor TFIID subunit 9
Q8WWY3	PRPF31	3	3			0	U4/U6 small nuclear ribonucleoprotein Prp31
Q5T7W7	TSTD2	3	3			0	Thiosulfate sulfurtransferase/rhodanese-like domain-containing protein 2
Q9H5V9	STEEP1	3	3			0	STING ER exit protein
P62318	SNRPD3	2	3			0	Small nuclear ribonucleoprotein Sm D3
Q9H6S0	YTHDC2	3	3			0	3'-5' RNA helicase YTHDC2
Q5SSJ5	HP1BP3	3	3			0	Heterochromatin protein 1-binding protein 3
Q8IY81	FTSJ3	3	3			0	pre-rRNA 2'-O-ribose RNA methyltransferase FTSJ3
Q92620	DHX38	2	3			0	Pre-mRNA-splicing factor ATP-dependent RNA helicase PRP16
O95801	TTC4	3	3			0	Tetratricopeptide repeat protein 4
Q5QJE6	DNTTIP2	3	3			0	Deoxynucleotidyltransferase terminal-interacting protein 2
P33176	KIF5B	3	3			0	Kinesin-1 heavy chain
P35249	RFC4	3	3			0	Replication factor C subunit 4
P07910	HNRNPC	3	3			0	Heterogeneous nuclear ribonucleoproteins C1/C2
P12814	ACTN1	2	3			0	Alpha-actinin-1
Q6FI81	CIAPIN1	2	3			0	Anamorsin
P62937	PPIA	2	3			0	Peptidyl-prolyl cis-trans isomerase A
O14974	PPP1R12A	1	3			0	Protein phosphatase 1 regulatory subunit 12A
Q86TB9	PATL1	2	3			0	Protein PAT1 homolog 1
Q9H6T3	RPAP3	3	3			0	RNA polymerase II-associated protein 3
P16402	H1-3	3	3			0	Histone H1.3
Q9H0C8	ILKAP	3	3			0	Integrin-linked kinase-associated serine/threonine phosphatase 2C
Q9P270	SLAIN2	2	3			0	SLAIN motif-containing protein 2
O14617	AP3D1	2	3			0	AP-3 complex subunit delta-1
Q9H444	CHMP4B	3	3			0	Charged multivesicular body protein 4b
O75643	SNRNP200	3	3			0	U5 small nuclear ribonucleoprotein 200 kDa helicase
O43390	HNRNPR	3	3			0	Heterogeneous nuclear ribonucleoprotein R
Q9Y4C1	KDM3A	2	3			0	Lysine-specific demethylase 3A
P0C623	OR4Q2	1	3			0	Olfactory receptor 4Q2
P61247	RPS3A	3	3			0	40S ribosomal protein S3a
Q75VX8	GAREM2	1	3			0	GRB2-associated and regulator of MAPK protein 2
Q96BZ9	TBC1D20	1	3			0	TBC1 domain family member 20
P05388	RPLP0	2	3			0	60S acidic ribosomal protein P0
P38919	EIF4A3	2	2			0	Eukaryotic initiation factor 4A-III
P83731	RPL24	2	2			0	60S ribosomal protein L24
P62266	RPS23	2	2			0	40S ribosomal protein S23
Q69YH5	CDCA2	2	2			0	Cell division cycle-associated protein 2
Q14320	FAM50A	2	2			0	Protein FAM50A
Q00610	CLTC	2	2			0	Clathrin heavy chain 1
P18615	NELFE	2	2			0	Negative elongation factor E
Q01518	CAP1	1	2			0	Adenylyl cyclase-associated protein 1
Q9GZU8	PSME3IP1	2	2			0	PSME3-interacting protein
Q9NW82	WDR70	2	2			0	WD repeat-containing protein 70
P55010	EIF5	2	2			0	Eukaryotic translation initiation factor 5
Q99733	NAP1L4	2	2			0	Nucleosome assembly protein 1-like 4
P13010	XRCC5	2	2			0	X-ray repair cross-complementing protein 5
Q86U42	PABPN1	2	2			0	Polyadenylate-binding protein 2
Q99081	TCF12	2	2			0	Transcription factor 12
Q6ZSR9		2	2			0	Uncharacterized protein FLJ45252
Q9UKF6	CPSF3	2	2			0	Cleavage and polyadenylation specificity factor subunit 3
Q9UHB6	LIMA1	2	2			0	LIM domain and actin-binding protein 1
P61289	PSME3	2	2			0	Proteasome activator complex subunit 3
Q5VT06	CEP350	1	2			0	Centrosome-associated protein 350
Q9NRN7	AASDHPPT	2	2			0	L-aminoadipate-semialdehyde dehydrogenase-phosphopantetheinyl transferase
O15056	SYNJ2	2	2			0	Synaptojanin-2
P62314	SNRPD1	2	2			0	Small nuclear ribonucleoprotein Sm D1
Q7Z417	NUFIP2	2	2			0	Nuclear fragile X mental retardation-interacting protein 2
P86790	CCZ1B	2	2			0	Vacuolar fusion protein CCZ1 homolog B
P49643	PRIM2	2	2			0	DNA primase large subunit
Q9Y570	PPME1	2	2			0	Protein phosphatase methylesterase 1
P31947	SFN	2	2			0	14-3-3 protein sigma
Q9UKK9	NUDT5	2	2			0	ADP-sugar pyrophosphatase
Q14498	RBM39	1	2			0	RNA-binding protein 39
Q8NDI1	EHBP1	2	2			0	EH domain-binding protein 1
P26196	DDX6	2	2			0	Probable ATP-dependent RNA helicase DDX6
O43172	PRPF4	2	2			0	U4/U6 small nuclear ribonucleoprotein Prp4
P46063	RECQL	2	2			0	ATP-dependent DNA helicase Q1
Q86SJ6	DSG4	1	2			0	Desmoglein-4
O00505	KPNA3	2	2			0	Importin subunit alpha-4
Q96A49	SYAP1	2	2			0	Synapse-associated protein 1
Q9Y230	RUVBL2	2	2			0	RuvB-like 2
Q86V48	LUZP1	2	2			0	Leucine zipper protein 1
Q9UEE9	CFDP1	1	2			0	Craniofacial development protein 1
Q08378	GOLGA3	2	2			0	Golgin subfamily A member 3
Q9UHX1	PUF60	2	2			0	Poly(U)-binding-splicing factor PUF60
P62269	RPS18	2	2			0	40S ribosomal protein S18
P18124	RPL7	1	2			0	60S ribosomal protein L7
Q7Z5K2	WAPL	2	2			0	Wings apart-like protein homolog
P16333	NCK1	2	2			0	Cytoplasmic protein NCK1
P04792	HSPB1	1	2			0	Heat shock protein beta-1
Q6PJP8	DCLRE1A	2	2			0	DNA cross-link repair 1A protein
P27694	RPA1	2	2			0	Replication protein A 70 kDa DNA-binding subunit
Q14694	USP10	2	2			0	Ubiquitin carboxyl-terminal hydrolase 10
Q6P2E9	EDC4	2	2			0	Enhancer of mRNA-decapping protein 4
Q9HBH5	RDH14	1	2			0	Retinol dehydrogenase 14
Q6STE5	SMARCD3	2	2			0	SWI/SNF-related matrix-associated actin-dependent regulator of chromatin subfamily D member 3
Q2NKX8	ERCC6L	2	2			0	DNA excision repair protein ERCC-6-like
Q99832	CCT7	2	2			0	T-complex protein 1 subunit eta
Q9Y4E8	USP15	2	2			0	Ubiquitin carboxyl-terminal hydrolase 15
Q86YP4	GATAD2A	1	2			0	Transcriptional repressor p66-alpha
O60231	DHX16	2	2			0	Pre-mRNA-splicing factor ATP-dependent RNA helicase DHX16
Q93009	USP7	2	2			0	Ubiquitin carboxyl-terminal hydrolase 7
Q8TEQ6	GEMIN5	2	2			0	Gem-associated protein 5
Q16643	DBN1	2	2			0	Drebrin
Q8WWM7	ATXN2L	2	2			0	Ataxin-2-like protein
Q01433	AMPD2	2	2			0	AMP deaminase 2
Q15003	NCAPH	2	2			0	Condensin complex subunit 2
Q15750	TAB1	2	2			0	TGF-beta-activated kinase 1 and MAP3K7-binding protein 1
Q9NY15	STAB1	1	2			0	Stabilin-1
Q96EA4	SPDL1	2	2			0	Protein Spindly
P17098	ZNF8	2	2			0	Zinc finger protein 8
Q12906	ILF3	1	1			0	Interleukin enhancer-binding factor 3
Q9NQC3	RTN4	1	1			0	Reticulon-4
Q9Y277	VDAC3	1	1			0	Voltage-dependent anion-selective channel protein 3
Q5MIZ7	PPP4R3B	1	1			0	Serine/threonine-protein phosphatase 4 regulatory subunit 3B
Q15545	TAF7	1	1			0	Transcription initiation factor TFIID subunit 7
P04843	RPN1	1	1			0	Dolichyl-diphosphooligosaccharide--protein glycosyltransferase subunit 1
P62851	RPS25	1	1			0	40S ribosomal protein S25
Q6W2J9	BCOR	1	1			0	BCL-6 corepressor
P07737	PFN1	1	1			0	Profilin-1
Q9UBC2	EPS15L1	1	1			0	Epidermal growth factor receptor substrate 15-like 1
Q96PK6	RBM14	1	1			0	RNA-binding protein 14
P62899	RPL31	1	1			0	60S ribosomal protein L31
Q8WU90	ZC3H15	1	1			0	Zinc finger CCCH domain-containing protein 15
Q08188	TGM3	1	1			0	Protein-glutamine gamma-glutamyltransferase E
P05387	RPLP2	1	1			0	60S acidic ribosomal protein P2
P57740	NUP107	1	1			0	Nuclear pore complex protein Nup107
Q9NYF8	BCLAF1	1	1			0	Bcl-2-associated transcription factor 1
Q8N684	CPSF7	1	1			0	Cleavage and polyadenylation specificity factor subunit 7
O14929	HAT1	1	1			0	Histone acetyltransferase type B catalytic subunit
P61353	RPL27	1	1			0	60S ribosomal protein L27
P55884	EIF3B	1	1			0	Eukaryotic translation initiation factor 3 subunit B
P54886	ALDH18A1	1	1			0	Delta-1-pyrroline-5-carboxylate synthase
P62263	RPS14	1	1			0	40S ribosomal protein S14
P11908	PRPS2	1	1			0	Ribose-phosphate pyrophosphokinase 2
Q9UNS1	TIMELESS	1	1			0	Protein timeless homolog
P49588	AARS1	1	1			0	Alanine--tRNA ligase, cytoplasmic
O95400	CD2BP2	1	1			0	CD2 antigen cytoplasmic tail-binding protein 2
P50395	GDI2	1	1			0	Rab GDP dissociation inhibitor beta
Q92879	CELF1	1	1			0	CUGBP Elav-like family member 1
Q9NYZ3	GTSE1	1	1			0	G2 and S phase-expressed protein 1
Q7KZF4	SND1	1	1			0	Staphylococcal nuclease domain-containing protein 1
O15042	U2SURP	1	1			0	U2 snRNP-associated SURP motif-containing protein
Q96ST2	IWS1	1	1			0	Protein IWS1 homolog
P05198	EIF2S1	1	1			0	Eukaryotic translation initiation factor 2 subunit 1
Q96Q89	KIF20B	1	1			0	Kinesin-like protein KIF20B
O95229	ZWINT	1	1			0	ZW10 interactor
O15397	IPO8	1	1			0	Importin-8
P46781	RPS9	1	1			0	40S ribosomal protein S9
O00268	TAF4	1	1			0	Transcription initiation factor TFIID subunit 4
Q8NEE8	TTC16	1	1			0	Tetratricopeptide repeat protein 16
Q14145	KEAP1	1	1			0	Kelch-like ECH-associated protein 1
Q96HA1	POM121	1	1			0	Nuclear envelope pore membrane protein POM 121
P34932	HSPA4	1	1			0	Heat shock 70 kDa protein 4
O75152	ZC3H11A	1	1			0	Zinc finger CCCH domain-containing protein 11A
Q6P4R8	NFRKB	1	1			0	Nuclear factor related to kappa-B-binding protein
P56182	RRP1	1	1			0	Ribosomal RNA processing protein 1 homolog A
P16520	GNB3	1	1			0	Guanine nucleotide-binding protein G(I)/G(S)/G(T) subunit beta-3
Q9Y285	FARSA	1	1			0	Phenylalanine--tRNA ligase alpha subunit
Q96FF9	CDCA5	1	1			0	Sororin
P12004	PCNA	1	1			0	Proliferating cell nuclear antigen
Q13619	CUL4A	1	1			0	Cullin-4A
Q9BX63	BRIP1	1	1			0	Fanconi anemia group J protein
P30050	RPL12	1	1			0	60S ribosomal protein L12
P98175	RBM10	1	1			0	RNA-binding protein 10
Q9H0A0	NAT10	1	1			0	RNA cytidine acetyltransferase
Q8TEX9	IPO4	1	1			0	Importin-4
P56192	MARS1	1	1			0	Methionine--tRNA ligase, cytoplasmic
Q8WW32	HMGB4	1	1			0	High mobility group protein B4
Q8WVM7	STAG1	1	1			0	Cohesin subunit SA-1
P35268	RPL22	1	1			0	60S ribosomal protein L22
Q9Y6G9	DYNC1LI1	1	1			0	Cytoplasmic dynein 1 light intermediate chain 1
Q7L590	MCM10	1	1			0	Protein MCM10 homolog
Q9BVJ6	UTP14A	1	1			0	U3 small nucleolar RNA-associated protein 14 homolog A
P11831	SRF	1	1			0	Serum response factor
Q15773	MLF2	1	1			0	Myeloid leukemia factor 2
Q9UJA5	TRMT6	1	1			0	tRNA (adenine(58)-N(1))-methyltransferase non-catalytic subunit TRM6
Q9NWZ5	UCKL1	1	1			0	Uridine-cytidine kinase-like 1
P35453	HOXD13	1	1			0	Homeobox protein Hox-D13
O43166	SIPA1L1	1	1			0	Signal-induced proliferation-associated 1-like protein 1
Q99623	PHB2	1	1			0	Prohibitin-2
O15226	NKRF	1	1			0	NF-kappa-B-repressing factor
O00487	PSMD14	1	1			0	26S proteasome non-ATPase regulatory subunit 14
O94955	RHOBTB3	1	1			0	Rho-related BTB domain-containing protein 3
Q8WY36	BBX	1	1			0	HMG box transcription factor BBX
Q8N9T8	KRI1	1	1			0	Protein KRI1 homolog
Q13045	FLII	1	1			0	Protein flightless-1 homolog
Q14980	NUMA1	1	1			0	Nuclear mitotic apparatus protein 1
P07305	H1-0	1	1			0	Histone H1.0

## Sheet: KRAS G12D vs HA-TurboID
Acc #	Gene	HA_TurboID		KRAS G12D		Fold change	Protein Name
		Num Unique	Peptide Count	Num Unique	Peptide Count
Q14126	DSG2			49	142	#DIV/0!	Desmoglein-2
O60318	MCM3AP			1	62	#DIV/0!	Germinal-center associated nuclear protein
P55196	AFDN			32	53	#DIV/0!	Afadin
Q14160	SCRIB			32	51	#DIV/0!	Protein scribble homolog
P29317	EPHA2			23	47	#DIV/0!	Ephrin type-A receptor 2
P08195	SLC3A2			18	47	#DIV/0!	4F2 cell-surface antigen heavy chain
Q96AC1	FERMT2			22	42	#DIV/0!	Fermitin family homolog 2
O60716	CTNND1			24	38	#DIV/0!	Catenin delta-1
Q13813	SPTAN1			29	36	#DIV/0!	Spectrin alpha chain, non-erythrocytic 1
P05556	ITGB1			17	35	#DIV/0!	Integrin beta-1
P01116	KRAS			10	35	#DIV/0!	GTPase KRas
Q96N67	DOCK7			23	28	#DIV/0!	Dedicator of cytokinesis protein 7
Q9UIW2	PLXNA1			18	28	#DIV/0!	Plexin-A1
P78310	CXADR			11	28	#DIV/0!	Coxsackievirus and adenovirus receptor
O60245	PCDH7			14	25	#DIV/0!	Protocadherin-7
Q9C0C2	TNKS1BP1			20	22	#DIV/0!	182 kDa tankyrase-1-binding protein
P11171	EPB41			18	22	#DIV/0!	Protein 4.1
Q9H2G2	SLK			18	22	#DIV/0!	STE20-like serine/threonine-protein kinase
P55011	SLC12A2			13	21	#DIV/0!	Solute carrier family 12 member 2
Q9Y6M7	SLC4A7			11	21	#DIV/0!	Sodium bicarbonate cotransporter 3
P04049	RAF1			11	20	#DIV/0!	RAF proto-oncogene serine/threonine-protein kinase
Q9BX67	JAM3			6	20	#DIV/0!	Junctional adhesion molecule C
O75054	IGSF3			13	18	#DIV/0!	Immunoglobulin superfamily member 3
Q9Y2J2	EPB41L3			11	17	#DIV/0!	Band 4.1-like protein 3
Q9Y2J2	EPB41L3			11	17	#DIV/0!	Band 4.1-like protein 3
P35613	BSG			7	17	#DIV/0!	Basigin
Q92692	NECTIN2			6	16	#DIV/0!	Nectin-2
P07947	YES1			11	15	#DIV/0!	Tyrosine-protein kinase Yes
Q16625	OCLN			6	13	#DIV/0!	Occludin
P11166	SLC2A1			2	13	#DIV/0!	Solute carrier family 2, facilitated glucose transporter member 1
Q01082	SPTBN1			12	12	#DIV/0!	Spectrin beta chain, non-erythrocytic 1
Q12959	DLG1			8	12	#DIV/0!	Disks large homolog 1
O00186	STXBP3			9	12	#DIV/0!	Syntaxin-binding protein 3
Q7Z2K8	GPRIN1			9	11	#DIV/0!	G protein-regulated inducer of neurite outgrowth 1
Q9Y6N7	ROBO1			9	11	#DIV/0!	Roundabout homolog 1
Q9UHB9	SRP68			10	11	#DIV/0!	Signal recognition particle subunit SRP68
Q07157	TJP1			8	10	#DIV/0!	Tight junction protein ZO-1
P43121	MCAM			8	10	#DIV/0!	Cell surface glycoprotein MUC18
O15440	ABCC5			9	10	#DIV/0!	Multidrug resistance-associated protein 5
Q3V6T2	CCDC88A			9	10	#DIV/0!	Girdin
P15056	BRAF			6	9	#DIV/0!	Serine/threonine-protein kinase B-raf
Q9NNW5	WDR6			8	9	#DIV/0!	WD repeat-containing protein 6
Q86X29	LSR			5	9	#DIV/0!	Lipolysis-stimulated lipoprotein receptor
Q9UQB8	BAIAP2			6	9	#DIV/0!	Brain-specific angiogenesis inhibitor 1-associated protein 2
P46977	STT3A			5	9	#DIV/0!	Dolichyl-diphosphooligosaccharide--protein glycosyltransferase subunit STT3A
Q9UEY8	ADD3			5	8	#DIV/0!	Gamma-adducin
A0FGR8	ESYT2			5	8	#DIV/0!	Extended synaptotagmin-2
Q14118	DAG1			4	8	#DIV/0!	Dystroglycan
Q00587	CDC42EP1			6	8	#DIV/0!	Cdc42 effector protein 1
O00401	WASL			4	8	#DIV/0!	Neural Wiskott-Aldrich syndrome protein
P35240	NF2			6	8	#DIV/0!	Merlin
P10398	ARAF			4	7	#DIV/0!	Serine/threonine-protein kinase A-Raf
Q16513	PKN2			6	7	#DIV/0!	Serine/threonine-protein kinase N2
Q15758	SLC1A5			5	7	#DIV/0!	Neutral amino acid transporter B(0)
P50443	SLC26A2			7	7	#DIV/0!	Sulfate transporter
P20020	ATP2B1			6	7	#DIV/0!	Plasma membrane calcium-transporting ATPase 1
Q12923	PTPN13			7	7	#DIV/0!	Tyrosine-protein phosphatase non-receptor type 13
P30260	CDC27			5	7	#DIV/0!	Cell division cycle protein 27 homolog
Q00013	MPP1			5	7	#DIV/0!	55 kDa erythrocyte membrane protein
P35221	CTNNA1			6	7	#DIV/0!	Catenin alpha-1
Q9H2H9	SLC38A1			5	7	#DIV/0!	Sodium-coupled neutral amino acid transporter 1
Q8N4S9	MARVELD2			6	7	#DIV/0!	MARVEL domain-containing protein 2
Q96TA1	NIBAN2			5	7	#DIV/0!	Protein Niban 2
Q16181	SEPTIN7			4	7	#DIV/0!	Septin-7
Q14315	FLNC			6	6	#DIV/0!	Filamin-C
O94804	STK10			4	6	#DIV/0!	Serine/threonine-protein kinase 10
Q02487	DSC2			5	6	#DIV/0!	Desmocollin-2
Q9H223	EHD4			6	6	#DIV/0!	EH domain-containing protein 4
Q9Y624	F11R			5	6	#DIV/0!	Junctional adhesion molecule A
Q04656	ATP7A			4	6	#DIV/0!	Copper-transporting ATPase 1
P04920	SLC4A2			6	6	#DIV/0!	Anion exchange protein 2
Q9Y2U8	LEMD3			5	6	#DIV/0!	Inner nuclear membrane protein Man1
P29320	EPHA3			2	5	#DIV/0!	Ephrin type-A receptor 3
Q01650	SLC7A5			4	5	#DIV/0!	Large neutral amino acids transporter small subunit 1
P07948	LYN			4	5	#DIV/0!	Tyrosine-protein kinase Lyn
Q15334	LLGL1			4	5	#DIV/0!	Lethal(2) giant larvae protein homolog 1
P49792	RANBP2			5	5	#DIV/0!	E3 SUMO-protein ligase RanBP2
P26232	CTNNA2			3	5	#DIV/0!	Catenin alpha-2
Q5JTV8	TOR1AIP1			4	5	#DIV/0!	Torsin-1A-interacting protein 1
Q9H0W5	CCDC8			4	5	#DIV/0!	Coiled-coil domain-containing protein 8
Q9HC56	PCDH9			4	5	#DIV/0!	Protocadherin-9
O00303	EIF3F			5	5	#DIV/0!	Eukaryotic translation initiation factor 3 subunit F
Q14254	FLOT2			5	5	#DIV/0!	Flotillin-2
Q8N3C0	ASCC3			5	5	#DIV/0!	Activating signal cointegrator 1 complex subunit 3
Q96HP0	DOCK6			4	4	#DIV/0!	Dedicator of cytokinesis protein 6
Q13136	PPFIA1			4	4	#DIV/0!	Liprin-alpha-1
Q9BXI6	TBC1D10A			3	4	#DIV/0!	TBC1 domain family member 10A
Q8IXJ6	SIRT2			3	4	#DIV/0!	NAD-dependent protein deacetylase sirtuin-2
Q86W92	PPFIBP1			3	4	#DIV/0!	Liprin-beta-1
O60941	DTNB			4	4	#DIV/0!	Dystrobrevin beta
Q9BTX1	NDC1			3	4	#DIV/0!	Nucleoporin NDC1
Q14008	CKAP5			3	4	#DIV/0!	Cytoskeleton-associated protein 5
Q02952	AKAP12			4	4	#DIV/0!	A-kinase anchor protein 12
P98172	EFNB1			2	4	#DIV/0!	Ephrin-B1
Q9HAU0	PLEKHA5			4	4	#DIV/0!	Pleckstrin homology domain-containing family A member 5
Q9UHD8	SEPTIN9			4	4	#DIV/0!	Septin-9
Q9UM82	SPATA2			4	4	#DIV/0!	Spermatogenesis-associated protein 2
Q8N0X7	SPART			4	4	#DIV/0!	Spartin
P42356	PI4KA			4	4	#DIV/0!	Phosphatidylinositol 4-kinase alpha
Q9ULF5	SLC39A10			2	4	#DIV/0!	Zinc transporter ZIP10
P62280	RPS11			3	4	#DIV/0!	40S ribosomal protein S11
Q99808	SLC29A1			3	4	#DIV/0!	Equilibrative nucleoside transporter 1
Q13492	PICALM			4	4	#DIV/0!	Phosphatidylinositol-binding clathrin assembly protein
Q9NVA2	SEPTIN11			2	4	#DIV/0!	Septin-11
Q9NSE4	IARS2			4	4	#DIV/0!	Isoleucine--tRNA ligase, mitochondrial
P53794	SLC5A3			4	4	#DIV/0!	Sodium/myo-inositol cotransporter
P33993	MCM7			4	4	#DIV/0!	DNA replication licensing factor MCM7
Q9Y295	DRG1			3	3	#DIV/0!	Developmentally-regulated GTP-binding protein 1
Q5SQN1	SNAP47			2	3	#DIV/0!	Synaptosomal-associated protein 47
Q9H1A4	ANAPC1			3	3	#DIV/0!	Anaphase-promoting complex subunit 1
O15027	SEC16A			3	3	#DIV/0!	Protein transport protein Sec16A
Q9Y4J8	DTNA			3	3	#DIV/0!	Dystrobrevin alpha
P48444	ARCN1			3	3	#DIV/0!	Coatomer subunit delta
Q15836	VAMP3			3	3	#DIV/0!	Vesicle-associated membrane protein 3
Q99618	CDCA3			2	3	#DIV/0!	Cell division cycle-associated protein 3
P53350	PLK1			3	3	#DIV/0!	Serine/threonine-protein kinase PLK1
Q9H1K4	SLC25A18			2	3	#DIV/0!	Mitochondrial glutamate carrier 2
Q9NVI1	FANCI			2	3	#DIV/0!	Fanconi anemia group I protein
Q5VT25	CDC42BPA			3	3	#DIV/0!	Serine/threonine-protein kinase MRCK alpha
P46060	RANGAP1			3	3	#DIV/0!	Ran GTPase-activating protein 1
O95297	MPZL1			3	3	#DIV/0!	Myelin protein zero-like protein 1
P47756	CAPZB			2	3	#DIV/0!	F-actin-capping protein subunit beta
Q8IZH2	XRN1			3	3	#DIV/0!	5'-3' exoribonuclease 1
Q9NRG9	AAAS			2	3	#DIV/0!	Aladin
O75044	SRGAP2			3	3	#DIV/0!	SLIT-ROBO Rho GTPase-activating protein 2
P62424	RPL7A			2	3	#DIV/0!	60S ribosomal protein L7a
O15371	EIF3D			3	3	#DIV/0!	Eukaryotic translation initiation factor 3 subunit D
Q9UKV3	ACIN1			3	3	#DIV/0!	Apoptotic chromatin condensation inducer in the nucleus
A6NDG6	PGP			3	3	#DIV/0!	Glycerol-3-phosphate phosphatase
Q8NI35	PATJ			3	3	#DIV/0!	InaD-like protein
Q9HCM4	EPB41L5			2	3	#DIV/0!	Band 4.1-like protein 5
Q9BY44	EIF2A			3	3	#DIV/0!	Eukaryotic translation initiation factor 2A
Q14C86	GAPVD1			3	3	#DIV/0!	GTPase-activating protein and VPS9 domain-containing protein 1
P49006	MARCKSL1			2	2	#DIV/0!	MARCKS-related protein
P27105	STOM			2	2	#DIV/0!	Stomatin
A4D1S0	KLRG2			2	2	#DIV/0!	Killer cell lectin-like receptor subfamily G member 2
O14595	CTDSP2			1	2	#DIV/0!	Carboxy-terminal domain RNA polymerase II polypeptide A small phosphatase 2
P62829	RPL23			2	2	#DIV/0!	60S ribosomal protein L23
Q8IZP0	ABI1			1	2	#DIV/0!	Abl interactor 1
Q8WTV0	SCARB1			2	2	#DIV/0!	Scavenger receptor class B member 1
Q92997	DVL3			2	2	#DIV/0!	Segment polarity protein dishevelled homolog DVL-3
Q9H3Q1	CDC42EP4			2	2	#DIV/0!	Cdc42 effector protein 4
Q7RTN6	STRADA			1	2	#DIV/0!	STE20-related kinase adapter protein alpha
Q9UQN3	CHMP2B			2	2	#DIV/0!	Charged multivesicular body protein 2b
Q96JH8	RADIL			2	2	#DIV/0!	Ras-associating and dilute domain-containing protein
P29401	TKT			2	2	#DIV/0!	Transketolase
Q9UNF0	PACSIN2			2	2	#DIV/0!	Protein kinase C and casein kinase substrate in neurons protein 2
Q96I34	PPP1R16A			2	2	#DIV/0!	Protein phosphatase 1 regulatory subunit 16A
P57087	JAM2			2	2	#DIV/0!	Junctional adhesion molecule B
P61026	RAB10			1	2	#DIV/0!	Ras-related protein Rab-10
Q9ULM3	YEATS2			2	2	#DIV/0!	YEATS domain-containing protein 2
Q96EY5	MVB12A			2	2	#DIV/0!	Multivesicular body subunit 12A
Q8N3R9	PALS1			2	2	#DIV/0!	Protein PALS1
Q6IAA8	LAMTOR1			2	2	#DIV/0!	Ragulator complex protein LAMTOR1
Q92859	NEO1			2	2	#DIV/0!	Neogenin
Q9H2U1	DHX36			2	2	#DIV/0!	ATP-dependent DNA/RNA helicase DHX36
O96013	PAK4			2	2	#DIV/0!	Serine/threonine-protein kinase PAK 4
Q9P2J5	LARS1			2	2	#DIV/0!	Leucine--tRNA ligase, cytoplasmic
Q8TCU4	ALMS1			2	2	#DIV/0!	Alstrom syndrome protein 1
O15260	SURF4			1	2	#DIV/0!	Surfeit locus protein 4
P35606	COPB2			2	2	#DIV/0!	Coatomer subunit beta'
P09543	CNP			2	2	#DIV/0!	2',3'-cyclic-nucleotide 3'-phosphodiesterase
P62491	RAB11A			1	2	#DIV/0!	Ras-related protein Rab-11A
O75695	RP2			1	2	#DIV/0!	Protein XRP2
O95433	AHSA1			2	2	#DIV/0!	Activator of 90 kDa heat shock protein ATPase homolog 1
P53985	SLC16A1			1	2	#DIV/0!	Monocarboxylate transporter 1
O75387	SLC43A1			1	2	#DIV/0!	Large neutral amino acids transporter small subunit 3
Q3SXY8	ARL13B			2	2	#DIV/0!	ADP-ribosylation factor-like protein 13B
Q8NFZ8	CADM4			2	2	#DIV/0!	Cell adhesion molecule 4
P57088	TMEM33			2	2	#DIV/0!	Transmembrane protein 33
Q9BVP2	GNL3			2	2	#DIV/0!	Guanine nucleotide-binding protein-like 3
Q9Y2J0	RPH3A			2	2	#DIV/0!	Rabphilin-3A
P25705	ATP5F1A			2	2	#DIV/0!	ATP synthase subunit alpha, mitochondrial
O14979	HNRNPDL			2	2	#DIV/0!	Heterogeneous nuclear ribonucleoprotein D-like
Q7Z434	MAVS			2	2	#DIV/0!	Mitochondrial antiviral-signaling protein
P11274	BCR			2	2	#DIV/0!	Breakpoint cluster region protein
O95163	ELP1			2	2	#DIV/0!	Elongator complex protein 1
P27708	CAD			2	2	#DIV/0!	CAD protein
Q9H4G4	GLIPR2			1	2	#DIV/0!	Golgi-associated plant pathogenesis-related protein 1
Q9UL25	RAB21			1	2	#DIV/0!	Ras-related protein Rab-21
O43597	SPRY2			1	2	#DIV/0!	Protein sprouty homolog 2
P04439	HLA-A			1	2	#DIV/0!	HLA class I histocompatibility antigen, A alpha chain
Q2VPK5	CTU2			1	2	#DIV/0!	Cytoplasmic tRNA 2-thiolation protein 2
O75376	NCOR1			1	2	#DIV/0!	Nuclear receptor corepressor 1
Q9GZU7	CTDSP1			1	2	#DIV/0!	Carboxy-terminal domain RNA polymerase II polypeptide A small phosphatase 1
Q14680	MELK			1	2	#DIV/0!	Maternal embryonic leucine zipper kinase
Q9NZC7	WWOX			1	2	#DIV/0!	WW domain-containing oxidoreductase
Q9NRV9	HEBP1			1	2	#DIV/0!	Heme-binding protein 1
P27824	CANX			1	2	#DIV/0!	Calnexin
Q7KZI7	MARK2			1	2	#DIV/0!	Serine/threonine-protein kinase MARK2
Q96K37	SLC35E1			1	2	#DIV/0!	Solute carrier family 35 member E1
Q8TD55	PLEKHO2			1	2	#DIV/0!	Pleckstrin homology domain-containing family O member 2
P48454	PPP3CC			1	2	#DIV/0!	Serine/threonine-protein phosphatase 2B catalytic subunit gamma isoform
O95208	EPN2			1	2	#DIV/0!	Epsin-2
Q9Y2Z0	SUGT1			1	2	#DIV/0!	Protein SGT1 homolog
P06576	ATP5F1B			1	2	#DIV/0!	ATP synthase subunit beta, mitochondrial
Q9C0H5	ARHGAP39			1	2	#DIV/0!	Rho GTPase-activating protein 39
Q14839	CHD4			1	2	#DIV/0!	Chromodomain-helicase-DNA-binding protein 4
Q96QD8	SLC38A2			1	2	#DIV/0!	Sodium-coupled neutral amino acid transporter 2
Q658P3	STEAP3			1	2	#DIV/0!	Metalloreductase STEAP3
Q96IG2	FBXL20			1	2	#DIV/0!	F-box/LRR-repeat protein 20
P10321	HLA-C			1	2	#DIV/0!	HLA class I histocompatibility antigen, C alpha chain
P61619	SEC61A1			1	2	#DIV/0!	Protein transport protein Sec61 subunit alpha isoform 1
Q96HU8	DIRAS2			1	2	#DIV/0!	GTP-binding protein Di-Ras2
P19367	HK1			1	2	#DIV/0!	Hexokinase-1
P61764	STXBP1			1	2	#DIV/0!	Syntaxin-binding protein 1
P48643	CCT5			1	2	#DIV/0!	T-complex protein 1 subunit epsilon
P46940	IQGAP1			1	2	#DIV/0!	Ras GTPase-activating-like protein IQGAP1
Q8WUY9	DEPDC1B			1	2	#DIV/0!	DEP domain-containing protein 1B
O00159	MYO1C			1	2	#DIV/0!	Unconventional myosin-Ic
P49368	CCT3			1	2	#DIV/0!	T-complex protein 1 subunit gamma
Q9UH62	ARMCX3			1	2	#DIV/0!	Armadillo repeat-containing X-linked protein 3
Q9Y265	RUVBL1			1	2	#DIV/0!	RuvB-like 1
Q13200	PSMD2			1	2	#DIV/0!	26S proteasome non-ATPase regulatory subunit 2
Q9NP80	PNPLA8			1	2	#DIV/0!	Calcium-independent phospholipase A2-gamma
Q9BZI7	UPF3B			1	2	#DIV/0!	Regulator of nonsense transcripts 3B
P61081	UBE2M			1	2	#DIV/0!	NEDD8-conjugating enzyme Ubc12
O00541	PES1			1	2	#DIV/0!	Pescadillo homolog
P59780	AP3S2			1	2	#DIV/0!	AP-3 complex subunit sigma-2
A1IGU5	ARHGEF37			1	2	#DIV/0!	Rho guanine nucleotide exchange factor 37
Q8N163	CCAR2			1	2	#DIV/0!	Cell cycle and apoptosis regulator protein 2
Q96Q45	TMEM237			1	2	#DIV/0!	Transmembrane protein 237
P30876	POLR2B			1	2	#DIV/0!	DNA-directed RNA polymerase II subunit RPB2
Q7Z7A3	CTU1			1	2	#DIV/0!	Cytoplasmic tRNA 2-thiolation protein 1
Q9BYI3	FAM126A			1	2	#DIV/0!	Hyccin
Q13765	NACA			1	2	#DIV/0!	Nascent polypeptide-associated complex subunit alpha
P61626	LYZ			1	2	#DIV/0!	Lysozyme C
O00161	SNAP23			1	2	#DIV/0!	Synaptosomal-associated protein 23
P11801	PSKH1			1	2	#DIV/0!	Serine/threonine-protein kinase H1
Q9UGI8	TES			1	2	#DIV/0!	Testin
P60228	EIF3E			1	2	#DIV/0!	Eukaryotic translation initiation factor 3 subunit E
P51572	BCAP31			1	2	#DIV/0!	B-cell receptor-associated protein 31
Q3MIP1	ITPRIPL2			1	2	#DIV/0!	Inositol 1,4,5-trisphosphate receptor-interacting protein-like 2
Q16850	CYP51A1			1	2	#DIV/0!	Lanosterol 14-alpha demethylase
Q9Y2I1	NISCH			1	2	#DIV/0!	Nischarin
Q9Y2I7	PIKFYVE			1	2	#DIV/0!	1-phosphatidylinositol 3-phosphate 5-kinase
Q6B0I6	KDM4D			1	2	#DIV/0!	Lysine-specific demethylase 4D
P62244	RPS15A			1	2	#DIV/0!	40S ribosomal protein S15a
P14209	CD99			1	2	#DIV/0!	CD99 antigen
P07306	ASGR1			1	2	#DIV/0!	Asialoglycoprotein receptor 1
O60763	USO1			1	2	#DIV/0!	General vesicular transport factor p115
Q9H425	C1orf198			1	2	#DIV/0!	Uncharacterized protein C1orf198
P78318	IGBP1			1	2	#DIV/0!	Immunoglobulin-binding protein 1
B2RTY4	MYO9A			1	2	#DIV/0!	Unconventional myosin-IXa
Q5UIP0	RIF1			1	2	#DIV/0!	Telomere-associated protein RIF1
Q9Y5X1	SNX9			1	2	#DIV/0!	Sorting nexin-9
Q15005	SPCS2			1	2	#DIV/0!	Signal peptidase complex subunit 2
P11473	VDR			1	2	#DIV/0!	Vitamin D3 receptor
Q96J84	KIRREL1			1	2	#DIV/0!	Kin of IRRE-like protein 1
Q9BV38	WDR18			1	2	#DIV/0!	WD repeat-containing protein 18
Q5SNV9	C1orf167			1	2	#DIV/0!	Uncharacterized protein C1orf167
Q8IYH5	ZZZ3			1	2	#DIV/0!	ZZ-type zinc finger-containing protein 3
P14868	DARS1			1	2	#DIV/0!	Aspartate--tRNA ligase, cytoplasmic
Q93073	SECISBP2L			1	2	#DIV/0!	Selenocysteine insertion sequence-binding protein 2-like
Q9BT22	ALG1			1	2	#DIV/0!	Chitobiosyldiphosphodolichol beta-mannosyltransferase
Q8IY63	AMOTL1			1	2	#DIV/0!	Angiomotin-like protein 1
Q99567	NUP88			1	2	#DIV/0!	Nuclear pore complex protein Nup88
Q15392	DHCR24			1	2	#DIV/0!	Delta(24)-sterol reductase
P31323	PRKAR2B			1	2	#DIV/0!	cAMP-dependent protein kinase type II-beta regulatory subunit
Q9P2E7	PCDH10			1	2	#DIV/0!	Protocadherin-10
Q6ZQY3	GADL1			1	2	#DIV/0!	Acidic amino acid decarboxylase GADL1
P61803	DAD1			1	2	#DIV/0!	Dolichyl-diphosphooligosaccharide--protein glycosyltransferase subunit DAD1
O95714	HERC2			1	2	#DIV/0!	E3 ubiquitin-protein ligase HERC2
Q9UKE5	TNIK	1	1	13	21	21	TRAF2 and NCK-interacting protein kinase
Q8N4C8	MINK1	1	1	12	21	21	Misshapen-like kinase 1
O43491	EPB41L2	3	4	35	74	18.5	Band 4.1-like protein 2
O95819	MAP4K4	1	1	9	16	16	Mitogen-activated protein kinase kinase kinase kinase 4
Q96RT1	ERBIN	1	1	11	14	14	Erbin
Q8IZ21	PHACTR4	1	1	7	13	13	Phosphatase and actin regulator 4
O14654	IRS4	4	4	24	41	10.25	Insulin receptor substrate 4
P13637	ATP1A3	2	2	13	19	9.5	Sodium/potassium-transporting ATPase subunit alpha-3
Q7Z2W4	ZC3HAV1	4	4	19	32	8	Zinc finger CCCH-type antiviral protein 1
O95372	LYPLA2	1	2	6	16	8	Acyl-protein thioesterase 2
Q02878	RPL6	1	1	5	7	7	60S ribosomal protein L6
Q99707	MTR	1	1	7	7	7	Methionine synthase
Q13085	ACACA	21	24	84	160	6.66667	Acetyl-CoA carboxylase 1
Q92597	NDRG1	3	3	8	19	6.33333	Protein NDRG1
O75396	SEC22B	1	1	4	6	6	Vesicle-trafficking protein SEC22b
P05023	ATP1A1	5	6	22	34	5.66667	Sodium/potassium-transporting ATPase subunit alpha-1
Q14669	TRIP12	2	2	8	11	5.5	E3 ubiquitin-protein ligase TRIP12
Q09666	AHNAK	36	42	126	211	5.02381	Neuroblast differentiation-associated protein AHNAK
Q01968	OCRL	1	1	4	5	5	Inositol polyphosphate 5-phosphatase OCRL
P04843	RPN1	1	1	3	5	5	Dolichyl-diphosphooligosaccharide--protein glycosyltransferase subunit 1
Q9BSJ8	ESYT1	4	6	12	25	4.16667	Extended synaptotagmin-1
P49327	FASN	8	9	31	37	4.11111	Fatty acid synthase
P15311	EZR	2	2	6	8	4	Ezrin
Q8WU90	ZC3H15	1	1	4	4	4	Zinc finger CCCH domain-containing protein 15
Q5VT06	CEP350	1	2	5	7	3.5	Centrosome-associated protein 350
Q96RQ3	MCCC1	6	8	17	27	3.375	Methylcrotonoyl-CoA carboxylase subunit alpha, mitochondrial
Q9UM54	MYO6	19	27	40	82	3.03704	Unconventional myosin-VI
P35611	ADD1	1	1	3	3	3	Alpha-adducin
P36873	PPP1CC	1	1	3	3	3	Serine/threonine-protein phosphatase PP1-gamma catalytic subunit
Q9NQC3	RTN4	1	1	2	3	3	Reticulon-4
Q13586	STIM1	6	8	12	21	2.625	Stromal interaction molecule 1
Q9Y490	TLN1	6	7	15	18	2.57143	Talin-1
Q16512	PKN1	4	4	8	10	2.5	Serine/threonine-protein kinase N1
Q96C24	SYTL4	4	4	7	10	2.5	Synaptotagmin-like protein 4
P16333	NCK1	2	2	5	5	2.5	Cytoplasmic protein NCK1
O00213	APBB1	2	2	4	5	2.5	Amyloid-beta A4 precursor protein-binding family B member 1
P08240	SRPRA	2	2	5	5	2.5	Signal recognition particle receptor subunit alpha
P0CG47	UBB	4	8	5	19	2.375	Polyubiquitin-B
O75643	SNRNP200	3	3	7	7	2.33333	U5 small nuclear ribonucleoprotein 200 kDa helicase
P05165	PCCA	18	35	37	81	2.31429	Propionyl-CoA carboxylase alpha chain, mitochondrial
P61221	ABCE1	5	6	10	13	2.16667	ATP-binding cassette sub-family E member 1
P12236	SLC25A6	6	9	11	19	2.11111	ADP/ATP translocase 3
Q15393	SF3B3	17	24	24	49	2.04167	Splicing factor 3B subunit 3
Q9H8V3	ECT2	3	3	5	6	2	Protein ECT2
P14635	CCNB1	3	3	6	6	2	G2/mitotic-specific cyclin-B1
Q00325	SLC25A3	2	3	4	6	2	Phosphate carrier protein, mitochondrial
P62191	PSMC1	1	2	3	4	2	26S proteasome regulatory subunit 4
P62913	RPL11	2	2	2	4	2	60S ribosomal protein L11
P61313	RPL15	1	1	2	2	2	60S ribosomal protein L15
Q9UNF1	MAGED2	5	6	9	11	1.83333	Melanoma-associated antigen D2
O43865	AHCYL1	5	9	10	16	1.77778	S-adenosylhomocysteine hydrolase-like protein 1
P13639	EEF2	11	15	14	26	1.73333	Elongation factor 2
P11498	PC	46	96	57	163	1.69792	Pyruvate carboxylase, mitochondrial
P12235	SLC25A4	5	6	7	10	1.66667	ADP/ATP translocase 1
P10599	TXN	2	3	4	5	1.66667	Thioredoxin
P07355	ANXA2	4	5	7	8	1.6	Annexin A2
P15880	RPS2	4	6	6	9	1.5	40S ribosomal protein S2
P04899	GNAI2	2	2	2	3	1.5	Guanine nucleotide-binding protein G(i) subunit alpha-2
Q8NI36	WDR36	2	2	3	3	1.5	WD repeat-containing protein 36
P49207	RPL34	2	2	3	3	1.5	60S ribosomal protein L34
P11021	HSPA5	12	16	15	22	1.375	Endoplasmic reticulum chaperone BiP
Q96QD5	DEPDC7	6	8	9	11	1.375	DEP domain-containing protein 7
P05141	SLC25A5	9	18	11	24	1.33333	ADP/ATP translocase 2
P62826	RAN	2	3	2	4	1.33333	GTP-binding nuclear protein Ran
P81605	DCD	2	3	2	4	1.33333	Dermcidin
P48741	HSPA7	4	7	3	9	1.28571	Putative heat shock 70 kDa protein 7
P14618	PKM	7	7	8	9	1.28571	Pyruvate kinase PKM
P45880	VDAC2	3	4	4	5	1.25	Voltage-dependent anion-selective channel protein 2
Q9ULK4	MED23	12	15	11	18	1.2	Mediator of RNA polymerase II transcription subunit 23
P17987	TCP1	5	5	5	6	1.2	T-complex protein 1 subunit alpha
Q6P1N0	CC2D1A	5	5	6	6	1.2	Coiled-coil and C2 domain-containing protein 1A
P35579	MYH9	4	5	5	6	1.2	Myosin-9
P60842	EIF4A1	4	6	6	7	1.16667	Eukaryotic initiation factor 4A-I
P63244	RACK1	6	7	6	8	1.14286	Receptor of activated protein C kinase 1
P04083	ANXA1	6	8	8	9	1.125	Annexin A1
Q04637	EIF4G1	8	11	11	12	1.09091	Eukaryotic translation initiation factor 4 gamma 1
P34931	HSPA1L	7	12	6	13	1.08333	Heat shock 70 kDa protein 1-like
Q9BQE3	TUBA1C	12	35	14	36	1.02857	Tubulin alpha-1C chain
P68363	TUBA1B	14	37	15	37	1	Tubulin alpha-1B chain
P00338	LDHA	8	14	10	14	1	L-lactate dehydrogenase A chain
P26641	EEF1G	6	7	4	7	1	Elongation factor 1-gamma
P62917	RPL8	4	7	3	7	1	60S ribosomal protein L8
P62805	H4C1	3	4	3	4	1	Histone H4
P62701	RPS4X	3	4	3	4	1	40S ribosomal protein S4, X isoform
Q00610	CLTC	2	2	1	2	1	Clathrin heavy chain 1
Q9UBM7	DHCR7	2	2	2	2	1	7-dehydrocholesterol reductase
O95551	TDP2	2	2	2	2	1	Tyrosyl-DNA phosphodiesterase 2
O95373	IPO7	2	2	2	2	1	Importin-7
P08243	ASNS	2	2	1	2	1	Asparagine synthetase [glutamine-hydrolyzing]
Q06830	PRDX1	2	2	2	2	1	Peroxiredoxin-1
Q96A49	SYAP1	2	2	2	2	1	Synapse-associated protein 1
Q6STE5	SMARCD3	2	2	2	2	1	SWI/SNF-related matrix-associated actin-dependent regulator of chromatin subfamily D member 3
Q92572	AP3S1	1	1	1	1	1	AP-3 complex subunit sigma-1
O00487	PSMD14	1	1	1	1	1	26S proteasome non-ATPase regulatory subunit 14
Q9NYZ3	GTSE1	1	1	1	1	1	G2 and S phase-expressed protein 1
P61353	RPL27	1	1	1	1	1	60S ribosomal protein L27
P46776	RPL27A	1	1	1	1	1	60S ribosomal protein L27a
Q8TEX9	IPO4	1	1	1	1	1	Importin-4
Q9Y2L1	DIS3	1	1	1	1	1	Exosome complex exonuclease RRP44
P0DMV8	HSPA1A	12	25	11	22	0.88	Heat shock 70 kDa protein 1A
P0DMV9	HSPA1B	12	25	11	22	0.88	Heat shock 70 kDa protein 1B
P61011	SRP54	8	8	5	7	0.875	Signal recognition particle 54 kDa protein
Q08211	DHX9	7	8	7	7	0.875	ATP-dependent RNA helicase A
P17844	DDX5	6	8	7	7	0.875	Probable ATP-dependent RNA helicase DDX5
P36578	RPL4	4	8	4	7	0.875	60S ribosomal protein L4
P62736	ACTA2	8	13	8	11	0.846154	Actin, aortic smooth muscle
P63267	ACTG2	8	13	8	11	0.846154	Actin, gamma-enteric smooth muscle
P68032	ACTC1	8	13	8	11	0.846154	Actin, alpha cardiac muscle 1
P68133	ACTA1	8	13	8	11	0.846154	Actin, alpha skeletal muscle
Q13885	TUBB2A	9	19	10	16	0.842105	Tubulin beta-2A chain
Q9BVA1	TUBB2B	9	19	10	16	0.842105	Tubulin beta-2B chain
Q14739	LBR	11	19	9	16	0.842105	Delta(14)-sterol reductase LBR
P17066	HSPA6	6	12	4	10	0.833333	Heat shock 70 kDa protein 6
Q00341	HDLBP	9	11	7	9	0.818182	Vigilin
P07437	TUBB	15	30	14	24	0.8	Tubulin beta chain
O60271	SPAG9	12	15	11	12	0.8	C-Jun-amino-terminal kinase-interacting protein 4
P50402	EMD	4	5	4	4	0.8	Emerin
P11142	HSPA8	15	29	11	23	0.793103	Heat shock cognate 71 kDa protein
P68371	TUBB4B	12	24	11	19	0.791667	Tubulin beta-4B chain
P07195	LDHB	7	9	5	7	0.777778	L-lactate dehydrogenase B chain
O00571	DDX3X	7	9	6	7	0.777778	ATP-dependent RNA helicase DDX3X
Q99613	EIF3C	8	9	6	7	0.777778	Eukaryotic translation initiation factor 3 subunit C
Q14247	CTTN	7	9	6	7	0.777778	Src substrate cortactin
Q13509	TUBB3	9	17	8	13	0.764706	Tubulin beta-3 chain
P42166	TMPO	12	29	8	22	0.758621	Lamina-associated polypeptide 2, isoform alpha
Q15366	PCBP2	3	4	3	3	0.75	Poly(rC)-binding protein 2
P52292	KPNA2	4	4	3	3	0.75	Importin subunit alpha-1
P62195	PSMC5	3	4	2	3	0.75	26S proteasome regulatory subunit 8
P04350	TUBB4A	10	21	9	15	0.714286	Tubulin beta-4A chain
P42167	TMPO	19	48	15	34	0.708333	Lamina-associated polypeptide 2, isoforms beta/gamma
P07900	HSP90AA1	5	10	6	7	0.7	Heat shock protein HSP 90-alpha
P02768	ALB	9	31	5	21	0.677419	Albumin
Q92620	DHX38	2	3	1	2	0.666667	Pre-mRNA-splicing factor ATP-dependent RNA helicase PRP16
O14974	PPP1R12A	1	3	2	2	0.666667	Protein phosphatase 1 regulatory subunit 12A
P08238	HSP90AB1	12	17	8	11	0.647059	Heat shock protein HSP 90-beta
P60709	ACTB	11	30	10	19	0.633333	Actin, cytoplasmic 1
Q8WTW3	COG1	7	8	4	5	0.625	Conserved oligomeric Golgi complex subunit 1
P50990	CCT8	57	344	50	214	0.622093	T-complex protein 1 subunit theta
P21333	FLNA	15	18	11	11	0.611111	Filamin-A
Q92945	KHSRP	3	5	3	3	0.6	Far upstream element-binding protein 2
P46777	RPL5	3	5	2	3	0.6	60S ribosomal protein L5
Q9NRZ9	HELLS	36	117	29	69	0.589744	Lymphoid-specific helicase
P27816	MAP4	25	48	16	28	0.583333	Microtubule-associated protein 4
Q92900	UPF1	20	33	13	19	0.575758	Regulator of nonsense transcripts 1
P37802	TAGLN2	9	11	5	6	0.545455	Transgelin-2
P52594	AGFG1	6	11	4	6	0.545455	Arf-GAP domain and FG repeat-containing protein 1
Q00839	HNRNPU	12	17	6	9	0.529412	Heterogeneous nuclear ribonucleoprotein U
Q13177	PAK2	9	19	8	10	0.526316	Serine/threonine-protein kinase PAK 2
P10809	HSPD1	6	8	3	4	0.5	60 kDa heat shock protein, mitochondrial
P39023	RPL3	5	6	3	3	0.5	60S ribosomal protein L3
P40227	CCT6A	4	4	2	2	0.5	T-complex protein 1 subunit zeta
Q15942	ZYX	3	4	2	2	0.5	Zyxin
Q13506	NAB1	2	4	2	2	0.5	NGFI-A-binding protein 1
Q9Y5Q8	GTF3C5	3	4	2	2	0.5	General transcription factor 3C polypeptide 5
P38919	EIF4A3	2	2	1	1	0.5	Eukaryotic initiation factor 4A-III
P62266	RPS23	2	2	1	1	0.5	40S ribosomal protein S23
O00148	DDX39A	2	2	1	1	0.5	ATP-dependent RNA helicase DDX39A
O15056	SYNJ2	2	2	1	1	0.5	Synaptojanin-2
P62314	SNRPD1	2	2	1	1	0.5	Small nuclear ribonucleoprotein Sm D1
Q9UKK9	NUDT5	2	2	1	1	0.5	ADP-sugar pyrophosphatase
Q9NVP1	DDX18	2	2	1	1	0.5	ATP-dependent RNA helicase DDX18
Q9Y230	RUVBL2	2	2	1	1	0.5	RuvB-like 2
P78344	EIF4G2	26	44	14	21	0.477273	Eukaryotic translation initiation factor 4 gamma 2
Q9UNY4	TTF2	20	32	12	15	0.46875	Transcription termination factor 2
P51610	HCFC1	14	20	8	9	0.45	Host cell factor 1
A5A3E0	POTEF	4	9	3	4	0.444444	POTE ankyrin domain family member F
Q15365	PCBP1	6	9	4	4	0.444444	Poly(rC)-binding protein 1
Q6Y7W6	GIGYF2	6	7	3	3	0.428571	GRB10-interacting GYF protein 2
Q9Y2X9	ZNF281	7	12	3	5	0.416667	Zinc finger protein 281
P61978	HNRNPK	6	12	5	5	0.416667	Heterogeneous nuclear ribonucleoprotein K
P68104	EEF1A1	16	64	12	26	0.40625	Elongation factor 1-alpha 1
P49411	TUFM	4	5	2	2	0.4	Elongation factor Tu, mitochondrial
P23526	AHCY	4	5	2	2	0.4	Adenosylhomocysteinase
Q9HCS7	XAB2	33	72	18	28	0.388889	Pre-mRNA-splicing factor SYF1
P15170	GSPT1	10	16	6	6	0.375	Eukaryotic peptide chain release factor GTP-binding subunit ERF3A
O43175	PHGDH	9	11	3	4	0.363636	D-3-phosphoglycerate dehydrogenase
Q96F86	EDC3	9	24	6	8	0.333333	Enhancer of mRNA-decapping protein 3
Q96JP5	ZFP91	4	6	1	2	0.333333	E3 ubiquitin-protein ligase ZFP91
Q13573	SNW1	4	6	2	2	0.333333	SNW domain-containing protein 1
P62753	RPS6	3	6	2	2	0.333333	40S ribosomal protein S6
Q96R06	SPAG5	3	3	1	1	0.333333	Sperm-associated antigen 5
P26599	PTBP1	3	3	1	1	0.333333	Polypyrimidine tract-binding protein 1
Q4VCS5	AMOT	3	3	1	1	0.333333	Angiomotin
O95801	TTC4	3	3	1	1	0.333333	Tetratricopeptide repeat protein 4
O14641	DVL2	2	3	1	1	0.333333	Segment polarity protein dishevelled homolog DVL-2
P69905	HBA1	1	3	1	1	0.333333	Hemoglobin subunit alpha
P05388	RPLP0	2	3	1	1	0.333333	60S acidic ribosomal protein P0
P49959	MRE11	7	10	3	3	0.3	Double-strand break repair protein MRE11
Q5SW79	CEP170	8	10	3	3	0.3	Centrosomal protein of 170 kDa
P14923	JUP	10	17	4	5	0.294118	Junction plakoglobin
Q9NR30	DDX21	5	7	2	2	0.285714	Nucleolar RNA helicase 2
A0MZ66	SHTN1	10	11	3	3	0.272727	Shootin-1
Q8IYD1	GSPT2	7	15	4	4	0.266667	Eukaryotic peptide chain release factor GTP-binding subunit ERF3B
P78347	GTF2I	18	23	6	6	0.26087	General transcription factor II-I
Q8NC51	SERBP1	7	16	2	4	0.25	Plasminogen activator inhibitor 1 RNA-binding protein
P49790	NUP153	15	16	4	4	0.25	Nuclear pore complex protein Nup153
Q13148	TARDBP	4	4	1	1	0.25	TAR DNA-binding protein 43
Q9Y5K6	CD2AP	4	4	1	1	0.25	CD2-associated protein
Q9Y266	NUDC	4	4	1	1	0.25	Nuclear migration protein nudC
P46013	MKI67	4	4	1	1	0.25	Proliferation marker protein Ki-67
O75533	SF3B1	28	50	9	12	0.24	Splicing factor 3B subunit 1
Q6S8J3	POTEE	5	17	3	4	0.235294	POTE ankyrin domain family member E
O43395	PRPF3	10	17	3	4	0.235294	U4/U6 small nuclear ribonucleoprotein Prp3
P08670	VIM	27	50	10	11	0.22	Vimentin
P23588	EIF4B	10	14	2	3	0.214286	Eukaryotic translation initiation factor 4B
P22234	PAICS	9	14	3	3	0.214286	Multifunctional protein ADE2
Q13123	IK	7	14	3	3	0.214286	Protein Red
P52272	HNRNPM	15	19	4	4	0.210526	Heterogeneous nuclear ribonucleoprotein M
Q01780	EXOSC10	19	29	6	6	0.206897	Exosome component 10
A6NHL2	TUBAL3	3	5	1	1	0.2	Tubulin alpha chain-like 3
P62316	SNRPD2	4	5	1	1	0.2	Small nuclear ribonucleoprotein Sm D2
Q9UQR1	ZNF148	5	5	1	1	0.2	Zinc finger protein 148
P82094	TMF1	5	5	1	1	0.2	TATA element modulatory factor
P09651	HNRNPA1	10	27	4	5	0.185185	Heterogeneous nuclear ribonucleoprotein A1
Q9UMZ2	SYNRG	10	11	2	2	0.181818	Synergin gamma
Q92797	SYMPK	31	50	7	9	0.18	Symplekin
Q14157	UBAP2L	10	17	1	3	0.176471	Ubiquitin-associated protein 2-like
O43290	SART1	16	18	3	3	0.166667	U4/U6.U5 tri-snRNP-associated protein 1
P22626	HNRNPA2B1	6	6	1	1	0.166667	Heterogeneous nuclear ribonucleoproteins A2/B1
O43143	DHX15	5	6	1	1	0.166667	Pre-mRNA-splicing factor ATP-dependent RNA helicase DHX15
Q9NQS7	INCENP	17	25	3	4	0.16	Inner centromere protein
Q6PJT7	ZC3H14	9	13	2	2	0.153846	Zinc finger CCCH domain-containing protein 14
P15924	DSP	15	20	2	3	0.15	Desmoplakin
P04406	GAPDH	5	27	3	4	0.148148	Glyceraldehyde-3-phosphate dehydrogenase
P06733	ENO1	4	21	3	3	0.142857	Alpha-enolase
Q7L014	DDX46	14	23	3	3	0.130435	Probable ATP-dependent RNA helicase DDX46
O75330	HMMR	7	9	1	1	0.111111	Hyaluronan mediated motility receptor
Q13263	TRIM28	8	10	1	1	0.1	Transcription intermediary factor 1-beta
Q5T3I0	GPATCH4	8	14	1	1	0.0714286	G patch domain-containing protein 4
P19338	NCL	17	27			0	Nucleolin
Q8IX01	SUGP2	14	18			0	SURP and G-patch domain-containing protein 2
Q86YZ3	HRNR	10	15			0	Hornerin
Q86UE4	MTDH	5	11			0	Protein LYRIC
Q15424	SAFB	8	10			0	Scaffold attachment factor B1
O60566	BUB1B	8	10			0	Mitotic checkpoint serine/threonine-protein kinase BUB1 beta
Q9Y2W1	THRAP3	7	9			0	Thyroid hormone receptor-associated protein 3
P09874	PARP1	7	8			0	Poly [ADP-ribose] polymerase 1
Q9H2P0	ADNP	5	8			0	Activity-dependent neuroprotector homeobox protein
Q14152	EIF3A	6	8			0	Eukaryotic translation initiation factor 3 subunit A
O75400	PRPF40A	5	8			0	Pre-mRNA-processing factor 40 homolog A
Q9BRR8	GPATCH1	6	7			0	G patch domain-containing protein 1
Q8N1G2	CMTR1	6	7			0	Cap-specific mRNA (nucleoside-2'-O-)-methyltransferase 1
Q5T6F2	UBAP2	6	7			0	Ubiquitin-associated protein 2
Q13428	TCOF1	7	7			0	Treacle protein
Q7LBC6	KDM3B	5	7			0	Lysine-specific demethylase 3B
A3KN83	SBNO1	6	7			0	Protein strawberry notch homolog 1
Q9NUD5	ZCCHC3	5	7			0	Zinc finger CCHC domain-containing protein 3
Q96JM3	CHAMP1	7	7			0	Chromosome alignment-maintaining phosphoprotein 1
Q9BRD0	BUD13	5	6			0	BUD13 homolog
Q9Y4E1	WASHC2C	5	6			0	WASH complex subunit 2C
Q9ULW0	TPX2	5	6			0	Targeting protein for Xklp2
O75717	WDHD1	6	6			0	WD repeat and HMG-box DNA-binding protein 1
P33240	CSTF2	4	6			0	Cleavage stimulation factor subunit 2
P68871	HBB	2	6			0	Hemoglobin subunit beta
P23396	RPS3	5	5			0	40S ribosomal protein S3
P08865	RPSA	3	5			0	40S ribosomal protein SA
Q13835	PKP1	4	5			0	Plakophilin-1
O60664	PLIN3	5	5			0	Perilipin-3
P31943	HNRNPH1	4	5			0	Heterogeneous nuclear ribonucleoprotein H
P52597	HNRNPF	4	5			0	Heterogeneous nuclear ribonucleoprotein F
Q8N1G0	ZNF687	5	5			0	Zinc finger protein 687
P49321	NASP	3	5			0	Nuclear autoantigenic sperm protein
P04908	H2AC4	3	5			0	Histone H2A type 1-B/E
O00203	AP3B1	4	5			0	AP-3 complex subunit beta-1
Q9Y314	NOSIP	5	5			0	Nitric oxide synthase-interacting protein
P57737	CORO7	3	5			0	Coronin-7
P06748	NPM1	4	5			0	Nucleophosmin
P07814	EPRS1	5	5			0	Bifunctional glutamate/proline--tRNA ligase
O43683	BUB1	5	5			0	Mitotic checkpoint serine/threonine-protein kinase BUB1
Q13435	SF3B2	5	5			0	Splicing factor 3B subunit 2
P46821	MAP1B	5	5			0	Microtubule-associated protein 1B
Q6EKJ0	GTF2IRD2B	3	4			0	General transcription factor II-I repeat domain-containing protein 2B
Q86UP8	GTF2IRD2	3	4			0	General transcription factor II-I repeat domain-containing protein 2A
P14625	HSP90B1	4	4			0	Endoplasmin
Q14151	SAFB2	3	4			0	Scaffold attachment factor B2
P46736	BRCC3	4	4			0	Lys-63-specific deubiquitinase BRCC36
Q8TD19	NEK9	4	4			0	Serine/threonine-protein kinase Nek9
P04075	ALDOA	3	4			0	Fructose-bisphosphate aldolase A
Q8TF66	LRRC15	3	4			0	Leucine-rich repeat-containing protein 15
P68431	H3C1	3	4			0	Histone H3.1
O60264	SMARCA5	4	4			0	SWI/SNF-related matrix-associated actin-dependent regulator of chromatin subfamily A member 5
Q2M2I8	AAK1	4	4			0	AP2-associated protein kinase 1
Q96DT7	ZBTB10	4	4			0	Zinc finger and BTB domain-containing protein 10
P13984	GTF2F2	3	4			0	General transcription factor IIF subunit 2
Q12840	KIF5A	4	4			0	Kinesin heavy chain isoform 5A
Q9P2N5	RBM27	3	4			0	RNA-binding protein 27
Q5T8P6	RBM26	3	4			0	RNA-binding protein 26
O95793	STAU1	4	4			0	Double-stranded RNA-binding protein Staufen homolog 1
P52732	KIF11	3	4			0	Kinesin-like protein KIF11
Q7Z4H7	HAUS6	4	4			0	HAUS augmin-like complex subunit 6
Q8IW35	CEP97	4	4			0	Centrosomal protein of 97 kDa
O75460	ERN1	2	4			0	Serine/threonine-protein kinase/endoribonuclease IRE1
P62495	ETF1	3	3			0	Eukaryotic peptide chain release factor subunit 1
Q86XP3	DDX42	3	3			0	ATP-dependent RNA helicase DDX42
Q5VT52	RPRD2	2	3			0	Regulation of nuclear pre-mRNA domain-containing protein 2
P78371	CCT2	2	3			0	T-complex protein 1 subunit beta
Q16594	TAF9	3	3			0	Transcription initiation factor TFIID subunit 9
Q8WWY3	PRPF31	3	3			0	U4/U6 small nuclear ribonucleoprotein Prp31
Q5T7W7	TSTD2	3	3			0	Thiosulfate sulfurtransferase/rhodanese-like domain-containing protein 2
Q9H5V9	STEEP1	3	3			0	STING ER exit protein
P62318	SNRPD3	2	3			0	Small nuclear ribonucleoprotein Sm D3
Q9H6S0	YTHDC2	3	3			0	3'-5' RNA helicase YTHDC2
Q5SSJ5	HP1BP3	3	3			0	Heterochromatin protein 1-binding protein 3
Q8IY81	FTSJ3	3	3			0	pre-rRNA 2'-O-ribose RNA methyltransferase FTSJ3
Q5QJE6	DNTTIP2	3	3			0	Deoxynucleotidyltransferase terminal-interacting protein 2
P33176	KIF5B	3	3			0	Kinesin-1 heavy chain
P35249	RFC4	3	3			0	Replication factor C subunit 4
P07910	HNRNPC	3	3			0	Heterogeneous nuclear ribonucleoproteins C1/C2
P12814	ACTN1	2	3			0	Alpha-actinin-1
Q6FI81	CIAPIN1	2	3			0	Anamorsin
P62937	PPIA	2	3			0	Peptidyl-prolyl cis-trans isomerase A
Q86TB9	PATL1	2	3			0	Protein PAT1 homolog 1
Q9H6T3	RPAP3	3	3			0	RNA polymerase II-associated protein 3
P16402	H1-3	3	3			0	Histone H1.3
Q9H0C8	ILKAP	3	3			0	Integrin-linked kinase-associated serine/threonine phosphatase 2C
Q9P270	SLAIN2	2	3			0	SLAIN motif-containing protein 2
Q99459	CDC5L	1	3			0	Cell division cycle 5-like protein
O14617	AP3D1	2	3			0	AP-3 complex subunit delta-1
Q9H444	CHMP4B	3	3			0	Charged multivesicular body protein 4b
O43390	HNRNPR	3	3			0	Heterogeneous nuclear ribonucleoprotein R
Q9Y4C1	KDM3A	2	3			0	Lysine-specific demethylase 3A
P0C623	OR4Q2	1	3			0	Olfactory receptor 4Q2
P61247	RPS3A	3	3			0	40S ribosomal protein S3a
Q75VX8	GAREM2	1	3			0	GRB2-associated and regulator of MAPK protein 2
Q96BZ9	TBC1D20	1	3			0	TBC1 domain family member 20
P83731	RPL24	2	2			0	60S ribosomal protein L24
Q69YH5	CDCA2	2	2			0	Cell division cycle-associated protein 2
Q14320	FAM50A	2	2			0	Protein FAM50A
P18615	NELFE	2	2			0	Negative elongation factor E
P62241	RPS8	1	2			0	40S ribosomal protein S8
Q01518	CAP1	1	2			0	Adenylyl cyclase-associated protein 1
Q9GZU8	PSME3IP1	2	2			0	PSME3-interacting protein
Q9NW82	WDR70	2	2			0	WD repeat-containing protein 70
P55010	EIF5	2	2			0	Eukaryotic translation initiation factor 5
Q99733	NAP1L4	2	2			0	Nucleosome assembly protein 1-like 4
P13010	XRCC5	2	2			0	X-ray repair cross-complementing protein 5
Q86U42	PABPN1	2	2			0	Polyadenylate-binding protein 2
Q99081	TCF12	2	2			0	Transcription factor 12
Q02978	SLC25A11	2	2			0	Mitochondrial 2-oxoglutarate/malate carrier protein
Q6ZSR9		2	2			0	Uncharacterized protein FLJ45252
Q9UKF6	CPSF3	2	2			0	Cleavage and polyadenylation specificity factor subunit 3
P38398	BRCA1	2	2			0	Breast cancer type 1 susceptibility protein
Q9UHB6	LIMA1	2	2			0	LIM domain and actin-binding protein 1
Q9UNS2	COPS3	1	2			0	COP9 signalosome complex subunit 3
Q13596	SNX1	2	2			0	Sorting nexin-1
P61289	PSME3	2	2			0	Proteasome activator complex subunit 3
Q9NRN7	AASDHPPT	2	2			0	L-aminoadipate-semialdehyde dehydrogenase-phosphopantetheinyl transferase
Q7Z417	NUFIP2	2	2			0	Nuclear fragile X mental retardation-interacting protein 2
P86790	CCZ1B	2	2			0	Vacuolar fusion protein CCZ1 homolog B
P49643	PRIM2	2	2			0	DNA primase large subunit
Q9Y570	PPME1	2	2			0	Protein phosphatase methylesterase 1
P31947	SFN	2	2			0	14-3-3 protein sigma
Q14498	RBM39	1	2			0	RNA-binding protein 39
Q8NDI1	EHBP1	2	2			0	EH domain-binding protein 1
P26196	DDX6	2	2			0	Probable ATP-dependent RNA helicase DDX6
Q8N6T3	ARFGAP1	2	2			0	ADP-ribosylation factor GTPase-activating protein 1
O43172	PRPF4	2	2			0	U4/U6 small nuclear ribonucleoprotein Prp4
P46063	RECQL	2	2			0	ATP-dependent DNA helicase Q1
Q86SJ6	DSG4	1	2			0	Desmoglein-4
O00505	KPNA3	2	2			0	Importin subunit alpha-4
Q86V48	LUZP1	2	2			0	Leucine zipper protein 1
Q9UEE9	CFDP1	1	2			0	Craniofacial development protein 1
Q08378	GOLGA3	2	2			0	Golgin subfamily A member 3
Q9UHX1	PUF60	2	2			0	Poly(U)-binding-splicing factor PUF60
P62269	RPS18	2	2			0	40S ribosomal protein S18
P18124	RPL7	1	2			0	60S ribosomal protein L7
Q7Z5K2	WAPL	2	2			0	Wings apart-like protein homolog
P04792	HSPB1	1	2			0	Heat shock protein beta-1
Q6PJP8	DCLRE1A	2	2			0	DNA cross-link repair 1A protein
P27694	RPA1	2	2			0	Replication protein A 70 kDa DNA-binding subunit
Q14694	USP10	2	2			0	Ubiquitin carboxyl-terminal hydrolase 10
Q6P2E9	EDC4	2	2			0	Enhancer of mRNA-decapping protein 4
Q9HBH5	RDH14	1	2			0	Retinol dehydrogenase 14
Q2NKX8	ERCC6L	2	2			0	DNA excision repair protein ERCC-6-like
Q99832	CCT7	2	2			0	T-complex protein 1 subunit eta
O60315	ZEB2	2	2			0	Zinc finger E-box-binding homeobox 2
Q9Y4E8	USP15	2	2			0	Ubiquitin carboxyl-terminal hydrolase 15
Q86YP4	GATAD2A	1	2			0	Transcriptional repressor p66-alpha
O60231	DHX16	2	2			0	Pre-mRNA-splicing factor ATP-dependent RNA helicase DHX16
Q93009	USP7	2	2			0	Ubiquitin carboxyl-terminal hydrolase 7
Q8TEQ6	GEMIN5	2	2			0	Gem-associated protein 5
P25789	PSMA4	2	2			0	Proteasome subunit alpha type-4
Q16643	DBN1	2	2			0	Drebrin
Q8WWM7	ATXN2L	2	2			0	Ataxin-2-like protein
Q01433	AMPD2	2	2			0	AMP deaminase 2
P50991	CCT4	2	2			0	T-complex protein 1 subunit delta
Q15003	NCAPH	2	2			0	Condensin complex subunit 2
O95292	VAPB	2	2			0	Vesicle-associated membrane protein-associated protein B/C
Q15750	TAB1	2	2			0	TGF-beta-activated kinase 1 and MAP3K7-binding protein 1
Q9NY15	STAB1	1	2			0	Stabilin-1
Q8NEY4	ATP6V1C2	1	2			0	V-type proton ATPase subunit C 2
Q96EA4	SPDL1	2	2			0	Protein Spindly
P17098	ZNF8	2	2			0	Zinc finger protein 8
Q9UQ80	PA2G4	1	1			0	Proliferation-associated protein 2G4
Q12906	ILF3	1	1			0	Interleukin enhancer-binding factor 3
Q9Y277	VDAC3	1	1			0	Voltage-dependent anion-selective channel protein 3
Q5MIZ7	PPP4R3B	1	1			0	Serine/threonine-protein phosphatase 4 regulatory subunit 3B
O75821	EIF3G	1	1			0	Eukaryotic translation initiation factor 3 subunit G
Q15545	TAF7	1	1			0	Transcription initiation factor TFIID subunit 7
P62851	RPS25	1	1			0	40S ribosomal protein S25
Q6W2J9	BCOR	1	1			0	BCL-6 corepressor
P07737	PFN1	1	1			0	Profilin-1
Q9UBC2	EPS15L1	1	1			0	Epidermal growth factor receptor substrate 15-like 1
Q9UNH7	SNX6	1	1			0	Sorting nexin-6
Q96PK6	RBM14	1	1			0	RNA-binding protein 14
P62899	RPL31	1	1			0	60S ribosomal protein L31
Q08188	TGM3	1	1			0	Protein-glutamine gamma-glutamyltransferase E
P05387	RPLP2	1	1			0	60S acidic ribosomal protein P2
P57740	NUP107	1	1			0	Nuclear pore complex protein Nup107
Q9NYF8	BCLAF1	1	1			0	Bcl-2-associated transcription factor 1
Q8N684	CPSF7	1	1			0	Cleavage and polyadenylation specificity factor subunit 7
O14929	HAT1	1	1			0	Histone acetyltransferase type B catalytic subunit
P55884	EIF3B	1	1			0	Eukaryotic translation initiation factor 3 subunit B
P54886	ALDH18A1	1	1			0	Delta-1-pyrroline-5-carboxylate synthase
Q8IY67	RAVER1	1	1			0	Ribonucleoprotein PTB-binding 1
P62263	RPS14	1	1			0	40S ribosomal protein S14
P11908	PRPS2	1	1			0	Ribose-phosphate pyrophosphokinase 2
Q9UNS1	TIMELESS	1	1			0	Protein timeless homolog
P49588	AARS1	1	1			0	Alanine--tRNA ligase, cytoplasmic
O95400	CD2BP2	1	1			0	CD2 antigen cytoplasmic tail-binding protein 2
P50395	GDI2	1	1			0	Rab GDP dissociation inhibitor beta
Q92879	CELF1	1	1			0	CUGBP Elav-like family member 1
Q7KZF4	SND1	1	1			0	Staphylococcal nuclease domain-containing protein 1
O15042	U2SURP	1	1			0	U2 snRNP-associated SURP motif-containing protein
Q96ST2	IWS1	1	1			0	Protein IWS1 homolog
P05198	EIF2S1	1	1			0	Eukaryotic translation initiation factor 2 subunit 1
Q96Q89	KIF20B	1	1			0	Kinesin-like protein KIF20B
O95229	ZWINT	1	1			0	ZW10 interactor
O15397	IPO8	1	1			0	Importin-8
P46781	RPS9	1	1			0	40S ribosomal protein S9
O00268	TAF4	1	1			0	Transcription initiation factor TFIID subunit 4
O00429	DNM1L	1	1			0	Dynamin-1-like protein
Q8NEE8	TTC16	1	1			0	Tetratricopeptide repeat protein 16
Q14145	KEAP1	1	1			0	Kelch-like ECH-associated protein 1
Q96HA1	POM121	1	1			0	Nuclear envelope pore membrane protein POM 121
P34932	HSPA4	1	1			0	Heat shock 70 kDa protein 4
O75152	ZC3H11A	1	1			0	Zinc finger CCCH domain-containing protein 11A
Q6P4R8	NFRKB	1	1			0	Nuclear factor related to kappa-B-binding protein
P56182	RRP1	1	1			0	Ribosomal RNA processing protein 1 homolog A
Q9UFF9	CNOT8	1	1			0	CCR4-NOT transcription complex subunit 8
P16520	GNB3	1	1			0	Guanine nucleotide-binding protein G(I)/G(S)/G(T) subunit beta-3
Q9Y285	FARSA	1	1			0	Phenylalanine--tRNA ligase alpha subunit
Q96FF9	CDCA5	1	1			0	Sororin
P12004	PCNA	1	1			0	Proliferating cell nuclear antigen
Q13619	CUL4A	1	1			0	Cullin-4A
Q9BX63	BRIP1	1	1			0	Fanconi anemia group J protein
P30050	RPL12	1	1			0	60S ribosomal protein L12
P98175	RBM10	1	1			0	RNA-binding protein 10
Q9H0A0	NAT10	1	1			0	RNA cytidine acetyltransferase
P56192	MARS1	1	1			0	Methionine--tRNA ligase, cytoplasmic
P53367	ARFIP1	1	1			0	Arfaptin-1
Q8WW32	HMGB4	1	1			0	High mobility group protein B4
Q8WVM7	STAG1	1	1			0	Cohesin subunit SA-1
P35268	RPL22	1	1			0	60S ribosomal protein L22
Q9Y6G9	DYNC1LI1	1	1			0	Cytoplasmic dynein 1 light intermediate chain 1
Q7L590	MCM10	1	1			0	Protein MCM10 homolog
Q9BVJ6	UTP14A	1	1			0	U3 small nucleolar RNA-associated protein 14 homolog A
P11831	SRF	1	1			0	Serum response factor
Q15773	MLF2	1	1			0	Myeloid leukemia factor 2
Q9UJA5	TRMT6	1	1			0	tRNA (adenine(58)-N(1))-methyltransferase non-catalytic subunit TRM6
Q9HAU8	RNPEPL1	1	1			0	Aminopeptidase RNPEPL1
Q9NWZ5	UCKL1	1	1			0	Uridine-cytidine kinase-like 1
P35453	HOXD13	1	1			0	Homeobox protein Hox-D13
O43166	SIPA1L1	1	1			0	Signal-induced proliferation-associated 1-like protein 1
Q99623	PHB2	1	1			0	Prohibitin-2
O15226	NKRF	1	1			0	NF-kappa-B-repressing factor
O94955	RHOBTB3	1	1			0	Rho-related BTB domain-containing protein 3
Q8WY36	BBX	1	1			0	HMG box transcription factor BBX
Q8N9T8	KRI1	1	1			0	Protein KRI1 homolog
Q13045	FLII	1	1			0	Protein flightless-1 homolog
Q14980	NUMA1	1	1			0	Nuclear mitotic apparatus protein 1
P07305	H1-0	1	1			0	Histone H1.0

## Sheet: KRAS G12V vs HA-TurboID
Acc #	Gene	HA_TurboID		KRAS G12V		Fold change	Protein Name
		Num Unique	Peptide Count	Num Unique	Peptide Count
Q14126	DSG2			40	102	#DIV/0!	Desmoglein-2
P55196	AFDN			24	29	#DIV/0!	Afadin
Q14160	SCRIB			19	28	#DIV/0!	Protein scribble homolog
P08195	SLC3A2			12	23	#DIV/0!	4F2 cell-surface antigen heavy chain
P29317	EPHA2			11	20	#DIV/0!	Ephrin type-A receptor 2
P05556	ITGB1			10	19	#DIV/0!	Integrin beta-1
Q9C0C2	TNKS1BP1			13	17	#DIV/0!	182 kDa tankyrase-1-binding protein
Q9H2G2	SLK			14	17	#DIV/0!	STE20-like serine/threonine-protein kinase
O60716	CTNND1			12	15	#DIV/0!	Catenin delta-1
Q96N67	DOCK7			13	15	#DIV/0!	Dedicator of cytokinesis protein 7
P01116	KRAS			6	15	#DIV/0!	GTPase KRas
O60245	PCDH7			10	14	#DIV/0!	Protocadherin-7
Q9Y6M7	SLC4A7			6	12	#DIV/0!	Sodium bicarbonate cotransporter 3
Q9UIW2	PLXNA1			10	12	#DIV/0!	Plexin-A1
Q92692	NECTIN2			7	12	#DIV/0!	Nectin-2
P78310	CXADR			5	12	#DIV/0!	Coxsackievirus and adenovirus receptor
P55011	SLC12A2			8	11	#DIV/0!	Solute carrier family 12 member 2
Q96AC1	FERMT2			9	11	#DIV/0!	Fermitin family homolog 2
Q9Y6N7	ROBO1			9	10	#DIV/0!	Roundabout homolog 1
O75054	IGSF3			7	10	#DIV/0!	Immunoglobulin superfamily member 3
Q12959	DLG1			6	9	#DIV/0!	Disks large homolog 1
Q13813	SPTAN1			9	9	#DIV/0!	Spectrin alpha chain, non-erythrocytic 1
Q9Y2J2	EPB41L3			6	8	#DIV/0!	Band 4.1-like protein 3
Q9UEY8	ADD3			5	7	#DIV/0!	Gamma-adducin
Q9HAU0	PLEKHA5			7	7	#DIV/0!	Pleckstrin homology domain-containing family A member 5
P11171	EPB41			6	7	#DIV/0!	Protein 4.1
O15440	ABCC5			7	7	#DIV/0!	Multidrug resistance-associated protein 5
P35613	BSG			2	7	#DIV/0!	Basigin
Q15334	LLGL1			6	6	#DIV/0!	Lethal(2) giant larvae protein homolog 1
P04049	RAF1			5	6	#DIV/0!	RAF proto-oncogene serine/threonine-protein kinase
Q9UHB9	SRP68			6	6	#DIV/0!	Signal recognition particle subunit SRP68
Q9BX67	JAM3			4	6	#DIV/0!	Junctional adhesion molecule C
Q6IAA8	LAMTOR1			3	5	#DIV/0!	Ragulator complex protein LAMTOR1
P43121	MCAM			4	5	#DIV/0!	Cell surface glycoprotein MUC18
Q9H2H9	SLC38A1			3	5	#DIV/0!	Sodium-coupled neutral amino acid transporter 1
Q7Z2K8	GPRIN1			5	5	#DIV/0!	G protein-regulated inducer of neurite outgrowth 1
Q12923	PTPN13			5	5	#DIV/0!	Tyrosine-protein phosphatase non-receptor type 13
Q15758	SLC1A5			2	5	#DIV/0!	Neutral amino acid transporter B(0)
P62424	RPL7A			1	5	#DIV/0!	60S ribosomal protein L7a
O94804	STK10			3	4	#DIV/0!	Serine/threonine-protein kinase 10
O00401	WASL			3	4	#DIV/0!	Neural Wiskott-Aldrich syndrome protein
P37840	SNCA			3	4	#DIV/0!	Alpha-synuclein
Q02487	DSC2			3	4	#DIV/0!	Desmocollin-2
P41440	SLC19A1			2	4	#DIV/0!	Reduced folate transporter
A0FGR8	ESYT2			4	4	#DIV/0!	Extended synaptotagmin-2
Q9P206	KIAA1522			3	3	#DIV/0!	Uncharacterized protein KIAA1522
P11166	SLC2A1			2	3	#DIV/0!	Solute carrier family 2, facilitated glucose transporter member 1
P62491	RAB11A			3	3	#DIV/0!	Ras-related protein Rab-11A
Q15836	VAMP3			3	3	#DIV/0!	Vesicle-associated membrane protein 3
P35221	CTNNA1			3	3	#DIV/0!	Catenin alpha-1
Q14254	FLOT2			3	3	#DIV/0!	Flotillin-2
Q13136	PPFIA1			3	3	#DIV/0!	Liprin-alpha-1
Q96TA1	NIBAN2			2	3	#DIV/0!	Protein Niban 2
Q01082	SPTBN1			3	3	#DIV/0!	Spectrin beta chain, non-erythrocytic 1
Q9BXB5	OSBPL10			3	3	#DIV/0!	Oxysterol-binding protein-related protein 10
Q02952	AKAP12			2	2	#DIV/0!	A-kinase anchor protein 12
P10398	ARAF			2	2	#DIV/0!	Serine/threonine-protein kinase A-Raf
P15056	BRAF			2	2	#DIV/0!	Serine/threonine-protein kinase B-raf
Q96NW7	LRRC7			2	2	#DIV/0!	Leucine-rich repeat-containing protein 7
Q7Z3T8	ZFYVE16			2	2	#DIV/0!	Zinc finger FYVE domain-containing protein 16
O60493	SNX3			2	2	#DIV/0!	Sorting nexin-3
Q9P0K7	RAI14			2	2	#DIV/0!	Ankycorbin
Q9HC56	PCDH9			2	2	#DIV/0!	Protocadherin-9
P35612	ADD2			2	2	#DIV/0!	Beta-adducin
P46977	STT3A			2	2	#DIV/0!	Dolichyl-diphosphooligosaccharide--protein glycosyltransferase subunit STT3A
Q8N5K1	CISD2			1	2	#DIV/0!	CDGSH iron-sulfur domain-containing protein 2
Q9NSE4	IARS2			2	2	#DIV/0!	Isoleucine--tRNA ligase, mitochondrial
Q9H0W5	CCDC8			2	2	#DIV/0!	Coiled-coil domain-containing protein 8
P57088	TMEM33			2	2	#DIV/0!	Transmembrane protein 33
O75044	SRGAP2			2	2	#DIV/0!	SLIT-ROBO Rho GTPase-activating protein 2
O95248	SBF1			2	2	#DIV/0!	Myotubularin-related protein 5
P11274	BCR			2	2	#DIV/0!	Breakpoint cluster region protein
P78362	SRPK2			1	2	#DIV/0!	SRSF protein kinase 2
Q5VUB5	FAM171A1			1	2	#DIV/0!	Protein FAM171A1
Q8WXG6	MADD			2	2	#DIV/0!	MAP kinase-activating death domain protein
Q13492	PICALM			2	2	#DIV/0!	Phosphatidylinositol-binding clathrin assembly protein
Q9NQW1	SEC31B			2	2	#DIV/0!	Protein transport protein Sec31B
P53794	SLC5A3			1	2	#DIV/0!	Sodium/myo-inositol cotransporter
P24043	LAMA2			2	2	#DIV/0!	Laminin subunit alpha-2
P12273	PIP			1	2	#DIV/0!	Prolactin-inducible protein
Q9NZ53	PODXL2			1	2	#DIV/0!	Podocalyxin-like protein 2
Q9Y295	DRG1			1	2	#DIV/0!	Developmentally-regulated GTP-binding protein 1
P35030	PRSS3			1	2	#DIV/0!	Trypsin-3
Q01650	SLC7A5			1	2	#DIV/0!	Large neutral amino acids transporter small subunit 1
Q9UL25	RAB21			1	2	#DIV/0!	Ras-related protein Rab-21
O15118	NPC1			1	2	#DIV/0!	NPC intracellular cholesterol transporter 1
P49006	MARCKSL1			1	2	#DIV/0!	MARCKS-related protein
Q00587	CDC42EP1			1	2	#DIV/0!	Cdc42 effector protein 1
Q6UW02	CYP20A1			1	2	#DIV/0!	Cytochrome P450 20A1
P62829	RPL23			1	2	#DIV/0!	60S ribosomal protein L23
P30048	PRDX3			1	2	#DIV/0!	Thioredoxin-dependent peroxide reductase, mitochondrial
P20020	ATP2B1			1	2	#DIV/0!	Plasma membrane calcium-transporting ATPase 1
Q9P2J5	LARS1			1	2	#DIV/0!	Leucine--tRNA ligase, cytoplasmic
O15260	SURF4			1	2	#DIV/0!	Surfeit locus protein 4
Q9Y2Z0	SUGT1			1	2	#DIV/0!	Protein SGT1 homolog
Q7KZI7	MARK2			1	2	#DIV/0!	Serine/threonine-protein kinase MARK2
Q86X29	LSR			1	2	#DIV/0!	Lipolysis-stimulated lipoprotein receptor
P22102	GART			1	2	#DIV/0!	Trifunctional purine biosynthetic protein adenosine-3
P61026	RAB10			1	2	#DIV/0!	Ras-related protein Rab-10
Q8N0X7	SPART			1	2	#DIV/0!	Spartin
Q8WTV0	SCARB1			1	2	#DIV/0!	Scavenger receptor class B member 1
A1X283	SH3PXD2B			1	2	#DIV/0!	SH3 and PX domain-containing protein 2B
Q8TBA6	GOLGA5			1	2	#DIV/0!	Golgin subfamily A member 5
B2RTY4	MYO9A			1	2	#DIV/0!	Unconventional myosin-IXa
O75376	NCOR1			1	2	#DIV/0!	Nuclear receptor corepressor 1
Q9NVI1	FANCI			1	2	#DIV/0!	Fanconi anemia group I protein
Q9ULW3	ABT1			1	2	#DIV/0!	Activator of basal transcription 1
O00329	PIK3CD			1	2	#DIV/0!	Phosphatidylinositol 4,5-bisphosphate 3-kinase catalytic subunit delta isoform
Q8NHQ1	CEP70			1	2	#DIV/0!	Centrosomal protein of 70 kDa
Q9UQ49	NEU3			1	2	#DIV/0!	Sialidase-3
P54577	YARS1			1	2	#DIV/0!	Tyrosine--tRNA ligase, cytoplasmic
Q9HCM1	RESF1			1	2	#DIV/0!	Retroelement silencing factor 1
Q15596	NCOA2			1	2	#DIV/0!	Nuclear receptor coactivator 2
Q07020	RPL18			1	2	#DIV/0!	60S ribosomal protein L18
Q9Y2T3	GDA			1	2	#DIV/0!	Guanine deaminase
O95696	BRD1			1	2	#DIV/0!	Bromodomain-containing protein 1
Q9P2P6	STARD9			1	2	#DIV/0!	StAR-related lipid transfer protein 9
Q14839	CHD4			1	2	#DIV/0!	Chromodomain-helicase-DNA-binding protein 4
Q16363	LAMA4			1	2	#DIV/0!	Laminin subunit alpha-4
Q9BYK8	HELZ2			1	2	#DIV/0!	Helicase with zinc finger domain 2
O43491	EPB41L2	3	4	25	45	11.25	Band 4.1-like protein 2
O95372	LYPLA2	1	2	6	20	10	Acyl-protein thioesterase 2
Q8N4C8	MINK1	1	1	9	10	10	Misshapen-like kinase 1
Q9UKE5	TNIK	1	1	9	10	10	TRAF2 and NCK-interacting protein kinase
Q96RT1	ERBIN	1	1	5	6	6	Erbin
O75396	SEC22B	1	1	4	5	5	Vesicle-trafficking protein SEC22b
Q8IZ21	PHACTR4	1	1	3	5	5	Phosphatase and actin regulator 4
Q13085	ACACA	21	24	61	110	4.58333	Acetyl-CoA carboxylase 1
O14654	IRS4	4	4	14	17	4.25	Insulin receptor substrate 4
Q7Z2W4	ZC3HAV1	4	4	11	16	4	Zinc finger CCCH-type antiviral protein 1
Q09666	AHNAK	36	42	83	129	3.07143	Neuroblast differentiation-associated protein AHNAK
P15311	EZR	2	2	6	6	3	Ezrin
P49327	FASN	8	9	20	26	2.88889	Fatty acid synthase
P81605	DCD	2	3	2	7	2.33333	Dermcidin
P05023	ATP1A1	5	6	10	13	2.16667	Sodium/potassium-transporting ATPase subunit alpha-1
P10599	TXN	2	3	5	6	2	Thioredoxin
P08240	SRPRA	2	2	4	4	2	Signal recognition particle receptor subunit alpha
Q8NEY4	ATP6V1C2	1	2	1	4	2	V-type proton ATPase subunit C 2
P61313	RPL15	1	1	2	2	2	60S ribosomal protein L15
Q01968	OCRL	1	1	2	2	2	Inositol polyphosphate 5-phosphatase OCRL
Q15545	TAF7	1	1	2	2	2	Transcription initiation factor TFIID subunit 7
Q9UM54	MYO6	19	27	23	44	1.62963	Unconventional myosin-VI
P0CG47	UBB	4	8	5	13	1.625	Polyubiquitin-B
Q16512	PKN1	4	4	5	6	1.5	Serine/threonine-protein kinase N1
Q14669	TRIP12	2	2	2	3	1.5	E3 ubiquitin-protein ligase TRIP12
P49207	RPL34	2	2	3	3	1.5	60S ribosomal protein L34
Q06830	PRDX1	2	2	3	3	1.5	Peroxiredoxin-1
Q96RQ3	MCCC1	6	8	9	11	1.375	Methylcrotonoyl-CoA carboxylase subunit alpha, mitochondrial
P37802	TAGLN2	9	11	9	14	1.27273	Transgelin-2
Q9Y490	TLN1	6	7	7	8	1.14286	Talin-1
Q15393	SF3B3	17	24	19	27	1.125	Splicing factor 3B subunit 3
P05165	PCCA	18	35	20	35	1	Propionyl-CoA carboxylase alpha chain, mitochondrial
P12236	SLC25A6	6	9	6	9	1	ADP/ATP translocase 3
Q9BSJ8	ESYT1	4	6	6	6	1	Extended synaptotagmin-1
Q92597	NDRG1	3	3	2	3	1	Protein NDRG1
P62826	RAN	2	3	3	3	1	GTP-binding nuclear protein Ran
P69905	HBA1	1	3	1	3	1	Hemoglobin subunit alpha
P62913	RPL11	2	2	2	2	1	60S ribosomal protein L11
P35268	RPL22	1	1	1	1	1	60S ribosomal protein L22
P62263	RPS14	1	1	1	1	1	40S ribosomal protein S14
Q92572	AP3S1	1	1	1	1	1	AP-3 complex subunit sigma-1
Q9UNH7	SNX6	1	1	1	1	1	Sorting nexin-6
P54886	ALDH18A1	1	1	1	1	1	Delta-1-pyrroline-5-carboxylate synthase
O00429	DNM1L	1	1	1	1	1	Dynamin-1-like protein
Q8TEX9	IPO4	1	1	1	1	1	Importin-4
O43166	SIPA1L1	1	1	1	1	1	Signal-induced proliferation-associated 1-like protein 1
O60271	SPAG9	12	15	10	13	0.866667	C-Jun-amino-terminal kinase-interacting protein 4
P48741	HSPA7	4	7	3	6	0.857143	Putative heat shock 70 kDa protein 7
P11498	PC	46	96	35	76	0.791667	Pyruvate carboxylase, mitochondrial
P02768	ALB	9	31	8	24	0.774194	Albumin
Q13586	STIM1	6	8	5	6	0.75	Stromal interaction molecule 1
Q9ULK4	MED23	12	15	10	11	0.733333	Mediator of RNA polymerase II transcription subunit 23
P05141	SLC25A5	9	18	7	12	0.666667	ADP/ATP translocase 2
P34931	HSPA1L	7	12	6	8	0.666667	Heat shock 70 kDa protein 1-like
P17066	HSPA6	6	12	4	8	0.666667	Heat shock 70 kDa protein 6
Q9UNF1	MAGED2	5	6	4	4	0.666667	Melanoma-associated antigen D2
P62318	SNRPD3	2	3	2	2	0.666667	Small nuclear ribonucleoprotein Sm D3
P50402	EMD	4	5	2	3	0.6	Emerin
P04908	H2AC4	3	5	2	3	0.6	Histone H2A type 1-B/E
P82094	TMF1	5	5	3	3	0.6	TATA element modulatory factor
P08238	HSP90AB1	12	17	10	10	0.588235	Heat shock protein HSP 90-beta
P51610	HCFC1	14	20	7	11	0.55	Host cell factor 1
P13639	EEF2	11	15	7	8	0.533333	Elongation factor 2
P0DMV8	HSPA1A	12	25	9	13	0.52	Heat shock 70 kDa protein 1A
P0DMV9	HSPA1B	12	25	9	13	0.52	Heat shock 70 kDa protein 1B
P00338	LDHA	8	14	3	7	0.5	L-lactate dehydrogenase A chain
Q5SW79	CEP170	8	10	4	5	0.5	Centrosomal protein of 170 kDa
Q9Y4E1	WASHC2C	5	6	2	3	0.5	WASH complex subunit 2C
P68871	HBB	2	6	1	3	0.5	Hemoglobin subunit beta
P68431	H3C1	3	4	1	2	0.5	Histone H3.1
Q15942	ZYX	3	4	2	2	0.5	Zyxin
P04899	GNAI2	2	2	1	1	0.5	Guanine nucleotide-binding protein G(i) subunit alpha-2
P62241	RPS8	1	2	1	1	0.5	40S ribosomal protein S8
Q08378	GOLGA3	2	2	1	1	0.5	Golgin subfamily A member 3
P62314	SNRPD1	2	2	1	1	0.5	Small nuclear ribonucleoprotein Sm D1
O00213	APBB1	2	2	1	1	0.5	Amyloid-beta A4 precursor protein-binding family B member 1
Q9Y4E8	USP15	2	2	1	1	0.5	Ubiquitin carboxyl-terminal hydrolase 15
Q04637	EIF4G1	8	11	5	5	0.454545	Eukaryotic translation initiation factor 4 gamma 1
O43865	AHCYL1	5	9	3	4	0.444444	S-adenosylhomocysteine hydrolase-like protein 1
P62917	RPL8	4	7	1	3	0.428571	60S ribosomal protein L8
P07900	HSP90AA1	5	10	4	4	0.4	Heat shock protein HSP 90-alpha
P57737	CORO7	3	5	2	2	0.4	Coronin-7
P62736	ACTA2	8	13	4	5	0.384615	Actin, aortic smooth muscle
P63267	ACTG2	8	13	4	5	0.384615	Actin, gamma-enteric smooth muscle
P68032	ACTC1	8	13	4	5	0.384615	Actin, alpha cardiac muscle 1
P68133	ACTA1	8	13	4	5	0.384615	Actin, alpha skeletal muscle
P11021	HSPA5	12	16	4	6	0.375	Endoplasmic reticulum chaperone BiP
Q8WTW3	COG1	7	8	3	3	0.375	Conserved oligomeric Golgi complex subunit 1
P07195	LDHB	7	9	2	3	0.333333	L-lactate dehydrogenase B chain
Q99613	EIF3C	8	9	3	3	0.333333	Eukaryotic translation initiation factor 3 subunit C
Q96JP5	ZFP91	4	6	1	2	0.333333	E3 ubiquitin-protein ligase ZFP91
Q9H8V3	ECT2	3	3	1	1	0.333333	Protein ECT2
O75643	SNRNP200	3	3	1	1	0.333333	U5 small nuclear ribonucleoprotein 200 kDa helicase
Q00839	HNRNPU	12	17	5	5	0.294118	Heterogeneous nuclear ribonucleoprotein U
Q9NRZ9	HELLS	36	117	15	33	0.282051	Lymphoid-specific helicase
P11142	HSPA8	15	29	6	8	0.275862	Heat shock cognate 71 kDa protein
Q00341	HDLBP	9	11	3	3	0.272727	Vigilin
P50990	CCT8	57	344	32	93	0.270349	T-complex protein 1 subunit theta
Q14739	LBR	11	19	3	5	0.263158	Delta(14)-sterol reductase LBR
P27816	MAP4	25	48	9	12	0.25	Microtubule-associated protein 4
P61011	SRP54	8	8	2	2	0.25	Signal recognition particle 54 kDa protein
Q96QD5	DEPDC7	6	8	2	2	0.25	DEP domain-containing protein 7
P62805	H4C1	3	4	1	1	0.25	Histone H4
Q8TD19	NEK9	4	4	1	1	0.25	Serine/threonine-protein kinase Nek9
P60709	ACTB	11	30	5	7	0.233333	Actin, cytoplasmic 1
A5A3E0	POTEF	4	9	2	2	0.222222	POTE ankyrin domain family member F
O00571	DDX3X	7	9	2	2	0.222222	ATP-dependent RNA helicase DDX3X
Q92900	UPF1	20	33	5	7	0.212121	Regulator of nonsense transcripts 1
P52272	HNRNPM	15	19	4	4	0.210526	Heterogeneous nuclear ribonucleoprotein M
A6NHL2	TUBAL3	3	5	1	1	0.2	Tubulin alpha chain-like 3
Q92945	KHSRP	3	5	1	1	0.2	Far upstream element-binding protein 2
P17987	TCP1	5	5	1	1	0.2	T-complex protein 1 subunit alpha
O43683	BUB1	5	5	1	1	0.2	Mitotic checkpoint serine/threonine-protein kinase BUB1
Q6P1N0	CC2D1A	5	5	1	1	0.2	Coiled-coil and C2 domain-containing protein 1A
P78344	EIF4G2	26	44	6	8	0.181818	Eukaryotic translation initiation factor 4 gamma 2
Q14157	UBAP2L	10	17	2	3	0.176471	Ubiquitin-associated protein 2-like
P21333	FLNA	15	18	3	3	0.166667	Filamin-A
P60842	EIF4A1	4	6	1	1	0.166667	Eukaryotic initiation factor 4A-I
Q13573	SNW1	4	6	1	1	0.166667	SNW domain-containing protein 1
P61221	ABCE1	5	6	1	1	0.166667	ATP-binding cassette sub-family E member 1
P68363	TUBA1B	14	37	6	6	0.162162	Tubulin alpha-1B chain
P42167	TMPO	19	48	5	7	0.145833	Lamina-associated polypeptide 2, isoforms beta/gamma
P14618	PKM	7	7	1	1	0.142857	Pyruvate kinase PKM
Q92797	SYMPK	31	50	6	7	0.14	Symplekin
O75533	SF3B1	28	50	5	7	0.14	Splicing factor 3B subunit 1
Q8NC51	SERBP1	7	16	2	2	0.125	Plasminogen activator inhibitor 1 RNA-binding protein
P17844	DDX5	6	8	1	1	0.125	Probable ATP-dependent RNA helicase DDX5
Q6S8J3	POTEE	5	17	2	2	0.117647	POTE ankyrin domain family member E
O43395	PRPF3	10	17	2	2	0.117647	U4/U6 small nuclear ribonucleoprotein Prp3
Q9HCS7	XAB2	33	72	5	8	0.111111	Pre-mRNA-splicing factor SYF1
Q15365	PCBP1	6	9	1	1	0.111111	Poly(rC)-binding protein 1
O75330	HMMR	7	9	1	1	0.111111	Hyaluronan mediated motility receptor
P49959	MRE11	7	10	1	1	0.1	Double-strand break repair protein MRE11
P78347	GTF2I	18	23	2	2	0.0869565	General transcription factor II-I
Q96F86	EDC3	9	24	2	2	0.0833333	Enhancer of mRNA-decapping protein 3
P23588	EIF4B	10	14	1	1	0.0714286	Eukaryotic translation initiation factor 4B
Q9UNY4	TTF2	20	32	2	2	0.0625	Transcription termination factor 2
P04406	GAPDH	5	27	1	1	0.037037	Glyceraldehyde-3-phosphate dehydrogenase
P42166	TMPO	12	29	1	1	0.0344828	Lamina-associated polypeptide 2, isoform alpha
P68104	EEF1A1	16	64			0	Elongation factor 1-alpha 1
P08670	VIM	27	50			0	Vimentin
P07437	TUBB	15	30			0	Tubulin beta chain
Q01780	EXOSC10	19	29			0	Exosome component 10
P19338	NCL	17	27			0	Nucleolin
P09651	HNRNPA1	10	27			0	Heterogeneous nuclear ribonucleoprotein A1
Q9NQS7	INCENP	17	25			0	Inner centromere protein
P68371	TUBB4B	12	24			0	Tubulin beta-4B chain
Q7L014	DDX46	14	23			0	Probable ATP-dependent RNA helicase DDX46
P04350	TUBB4A	10	21			0	Tubulin beta-4A chain
P06733	ENO1	4	21			0	Alpha-enolase
P15924	DSP	15	20			0	Desmoplakin
Q13177	PAK2	9	19			0	Serine/threonine-protein kinase PAK 2
O43290	SART1	16	18			0	U4/U6.U5 tri-snRNP-associated protein 1
Q8IX01	SUGP2	14	18			0	SURP and G-patch domain-containing protein 2
Q13509	TUBB3	9	17			0	Tubulin beta-3 chain
P14923	JUP	10	17			0	Junction plakoglobin
P49790	NUP153	15	16			0	Nuclear pore complex protein Nup153
P15170	GSPT1	10	16			0	Eukaryotic peptide chain release factor GTP-binding subunit ERF3A
Q86YZ3	HRNR	10	15			0	Hornerin
Q8IYD1	GSPT2	7	15			0	Eukaryotic peptide chain release factor GTP-binding subunit ERF3B
Q5T3I0	GPATCH4	8	14			0	G patch domain-containing protein 4
P22234	PAICS	9	14			0	Multifunctional protein ADE2
Q13123	IK	7	14			0	Protein Red
Q6PJT7	ZC3H14	9	13			0	Zinc finger CCCH domain-containing protein 14
Q9Y2X9	ZNF281	7	12			0	Zinc finger protein 281
P61978	HNRNPK	6	12			0	Heterogeneous nuclear ribonucleoprotein K
A0MZ66	SHTN1	10	11			0	Shootin-1
O43175	PHGDH	9	11			0	D-3-phosphoglycerate dehydrogenase
P52594	AGFG1	6	11			0	Arf-GAP domain and FG repeat-containing protein 1
Q9UMZ2	SYNRG	10	11			0	Synergin gamma
Q86UE4	MTDH	5	11			0	Protein LYRIC
Q13263	TRIM28	8	10			0	Transcription intermediary factor 1-beta
Q15424	SAFB	8	10			0	Scaffold attachment factor B1
O60566	BUB1B	8	10			0	Mitotic checkpoint serine/threonine-protein kinase BUB1 beta
Q9Y2W1	THRAP3	7	9			0	Thyroid hormone receptor-associated protein 3
Q14247	CTTN	7	9			0	Src substrate cortactin
Q08211	DHX9	7	8			0	ATP-dependent RNA helicase A
P04083	ANXA1	6	8			0	Annexin A1
P09874	PARP1	7	8			0	Poly [ADP-ribose] polymerase 1
P10809	HSPD1	6	8			0	60 kDa heat shock protein, mitochondrial
P36578	RPL4	4	8			0	60S ribosomal protein L4
Q9H2P0	ADNP	5	8			0	Activity-dependent neuroprotector homeobox protein
Q14152	EIF3A	6	8			0	Eukaryotic translation initiation factor 3 subunit A
O75400	PRPF40A	5	8			0	Pre-mRNA-processing factor 40 homolog A
Q9BRR8	GPATCH1	6	7			0	G patch domain-containing protein 1
Q8N1G2	CMTR1	6	7			0	Cap-specific mRNA (nucleoside-2'-O-)-methyltransferase 1
Q6Y7W6	GIGYF2	6	7			0	GRB10-interacting GYF protein 2
P63244	RACK1	6	7			0	Receptor of activated protein C kinase 1
Q5T6F2	UBAP2	6	7			0	Ubiquitin-associated protein 2
Q13428	TCOF1	7	7			0	Treacle protein
Q7LBC6	KDM3B	5	7			0	Lysine-specific demethylase 3B
Q9NR30	DDX21	5	7			0	Nucleolar RNA helicase 2
A3KN83	SBNO1	6	7			0	Protein strawberry notch homolog 1
Q9NUD5	ZCCHC3	5	7			0	Zinc finger CCHC domain-containing protein 3
Q96JM3	CHAMP1	7	7			0	Chromosome alignment-maintaining phosphoprotein 1
P26641	EEF1G	6	7			0	Elongation factor 1-gamma
P22626	HNRNPA2B1	6	6			0	Heterogeneous nuclear ribonucleoproteins A2/B1
P15880	RPS2	4	6			0	40S ribosomal protein S2
Q9BRD0	BUD13	5	6			0	BUD13 homolog
P39023	RPL3	5	6			0	60S ribosomal protein L3
O43143	DHX15	5	6			0	Pre-mRNA-splicing factor ATP-dependent RNA helicase DHX15
Q9ULW0	TPX2	5	6			0	Targeting protein for Xklp2
O75717	WDHD1	6	6			0	WD repeat and HMG-box DNA-binding protein 1
P33240	CSTF2	4	6			0	Cleavage stimulation factor subunit 2
P62753	RPS6	3	6			0	40S ribosomal protein S6
P23396	RPS3	5	5			0	40S ribosomal protein S3
P62316	SNRPD2	4	5			0	Small nuclear ribonucleoprotein Sm D2
Q9UQR1	ZNF148	5	5			0	Zinc finger protein 148
P08865	RPSA	3	5			0	40S ribosomal protein SA
Q13835	PKP1	4	5			0	Plakophilin-1
O60664	PLIN3	5	5			0	Perilipin-3
P49411	TUFM	4	5			0	Elongation factor Tu, mitochondrial
P31943	HNRNPH1	4	5			0	Heterogeneous nuclear ribonucleoprotein H
P52597	HNRNPF	4	5			0	Heterogeneous nuclear ribonucleoprotein F
Q8N1G0	ZNF687	5	5			0	Zinc finger protein 687
P49321	NASP	3	5			0	Nuclear autoantigenic sperm protein
O00203	AP3B1	4	5			0	AP-3 complex subunit beta-1
P23526	AHCY	4	5			0	Adenosylhomocysteinase
Q9Y314	NOSIP	5	5			0	Nitric oxide synthase-interacting protein
P06748	NPM1	4	5			0	Nucleophosmin
P07814	EPRS1	5	5			0	Bifunctional glutamate/proline--tRNA ligase
P07355	ANXA2	4	5			0	Annexin A2
P35579	MYH9	4	5			0	Myosin-9
Q13435	SF3B2	5	5			0	Splicing factor 3B subunit 2
P46777	RPL5	3	5			0	60S ribosomal protein L5
P46821	MAP1B	5	5			0	Microtubule-associated protein 1B
Q6EKJ0	GTF2IRD2B	3	4			0	General transcription factor II-I repeat domain-containing protein 2B
Q86UP8	GTF2IRD2	3	4			0	General transcription factor II-I repeat domain-containing protein 2A
P14625	HSP90B1	4	4			0	Endoplasmin
Q14151	SAFB2	3	4			0	Scaffold attachment factor B2
P46736	BRCC3	4	4			0	Lys-63-specific deubiquitinase BRCC36
Q13148	TARDBP	4	4			0	TAR DNA-binding protein 43
Q15366	PCBP2	3	4			0	Poly(rC)-binding protein 2
P52292	KPNA2	4	4			0	Importin subunit alpha-1
P40227	CCT6A	4	4			0	T-complex protein 1 subunit zeta
P04075	ALDOA	3	4			0	Fructose-bisphosphate aldolase A
Q8TF66	LRRC15	3	4			0	Leucine-rich repeat-containing protein 15
P45880	VDAC2	3	4			0	Voltage-dependent anion-selective channel protein 2
O60264	SMARCA5	4	4			0	SWI/SNF-related matrix-associated actin-dependent regulator of chromatin subfamily A member 5
Q2M2I8	AAK1	4	4			0	AP2-associated protein kinase 1
Q96DT7	ZBTB10	4	4			0	Zinc finger and BTB domain-containing protein 10
P62701	RPS4X	3	4			0	40S ribosomal protein S4, X isoform
P13984	GTF2F2	3	4			0	General transcription factor IIF subunit 2
Q9Y5K6	CD2AP	4	4			0	CD2-associated protein
Q12840	KIF5A	4	4			0	Kinesin heavy chain isoform 5A
Q13506	NAB1	2	4			0	NGFI-A-binding protein 1
Q9Y266	NUDC	4	4			0	Nuclear migration protein nudC
P46013	MKI67	4	4			0	Proliferation marker protein Ki-67
Q9P2N5	RBM27	3	4			0	RNA-binding protein 27
Q5T8P6	RBM26	3	4			0	RNA-binding protein 26
Q96C24	SYTL4	4	4			0	Synaptotagmin-like protein 4
Q9Y5Q8	GTF3C5	3	4			0	General transcription factor 3C polypeptide 5
O95793	STAU1	4	4			0	Double-stranded RNA-binding protein Staufen homolog 1
P52732	KIF11	3	4			0	Kinesin-like protein KIF11
Q7Z4H7	HAUS6	4	4			0	HAUS augmin-like complex subunit 6
P62195	PSMC5	3	4			0	26S proteasome regulatory subunit 8
Q8IW35	CEP97	4	4			0	Centrosomal protein of 97 kDa
O75460	ERN1	2	4			0	Serine/threonine-protein kinase/endoribonuclease IRE1
P14635	CCNB1	3	3			0	G2/mitotic-specific cyclin-B1
P62495	ETF1	3	3			0	Eukaryotic peptide chain release factor subunit 1
Q96R06	SPAG5	3	3			0	Sperm-associated antigen 5
Q86XP3	DDX42	3	3			0	ATP-dependent RNA helicase DDX42
Q5VT52	RPRD2	2	3			0	Regulation of nuclear pre-mRNA domain-containing protein 2
P78371	CCT2	2	3			0	T-complex protein 1 subunit beta
Q16594	TAF9	3	3			0	Transcription initiation factor TFIID subunit 9
Q8WWY3	PRPF31	3	3			0	U4/U6 small nuclear ribonucleoprotein Prp31
Q5T7W7	TSTD2	3	3			0	Thiosulfate sulfurtransferase/rhodanese-like domain-containing protein 2
Q9H5V9	STEEP1	3	3			0	STING ER exit protein
Q9H6S0	YTHDC2	3	3			0	3'-5' RNA helicase YTHDC2
P26599	PTBP1	3	3			0	Polypyrimidine tract-binding protein 1
Q4VCS5	AMOT	3	3			0	Angiomotin
Q5SSJ5	HP1BP3	3	3			0	Heterochromatin protein 1-binding protein 3
Q8IY81	FTSJ3	3	3			0	pre-rRNA 2'-O-ribose RNA methyltransferase FTSJ3
Q92620	DHX38	2	3			0	Pre-mRNA-splicing factor ATP-dependent RNA helicase PRP16
O95801	TTC4	3	3			0	Tetratricopeptide repeat protein 4
Q5QJE6	DNTTIP2	3	3			0	Deoxynucleotidyltransferase terminal-interacting protein 2
P33176	KIF5B	3	3			0	Kinesin-1 heavy chain
P35249	RFC4	3	3			0	Replication factor C subunit 4
O14641	DVL2	2	3			0	Segment polarity protein dishevelled homolog DVL-2
P07910	HNRNPC	3	3			0	Heterogeneous nuclear ribonucleoproteins C1/C2
P12814	ACTN1	2	3			0	Alpha-actinin-1
Q6FI81	CIAPIN1	2	3			0	Anamorsin
P62937	PPIA	2	3			0	Peptidyl-prolyl cis-trans isomerase A
Q00325	SLC25A3	2	3			0	Phosphate carrier protein, mitochondrial
O14974	PPP1R12A	1	3			0	Protein phosphatase 1 regulatory subunit 12A
Q86TB9	PATL1	2	3			0	Protein PAT1 homolog 1
Q9H6T3	RPAP3	3	3			0	RNA polymerase II-associated protein 3
P16402	H1-3	3	3			0	Histone H1.3
Q9H0C8	ILKAP	3	3			0	Integrin-linked kinase-associated serine/threonine phosphatase 2C
Q9P270	SLAIN2	2	3			0	SLAIN motif-containing protein 2
Q99459	CDC5L	1	3			0	Cell division cycle 5-like protein
O14617	AP3D1	2	3			0	AP-3 complex subunit delta-1
Q9H444	CHMP4B	3	3			0	Charged multivesicular body protein 4b
O43390	HNRNPR	3	3			0	Heterogeneous nuclear ribonucleoprotein R
Q9Y4C1	KDM3A	2	3			0	Lysine-specific demethylase 3A
P0C623	OR4Q2	1	3			0	Olfactory receptor 4Q2
P61247	RPS3A	3	3			0	40S ribosomal protein S3a
Q75VX8	GAREM2	1	3			0	GRB2-associated and regulator of MAPK protein 2
Q96BZ9	TBC1D20	1	3			0	TBC1 domain family member 20
P05388	RPLP0	2	3			0	60S acidic ribosomal protein P0
P38919	EIF4A3	2	2			0	Eukaryotic initiation factor 4A-III
P83731	RPL24	2	2			0	60S ribosomal protein L24
Q8NI36	WDR36	2	2			0	WD repeat-containing protein 36
P62266	RPS23	2	2			0	40S ribosomal protein S23
Q69YH5	CDCA2	2	2			0	Cell division cycle-associated protein 2
Q14320	FAM50A	2	2			0	Protein FAM50A
Q00610	CLTC	2	2			0	Clathrin heavy chain 1
O00148	DDX39A	2	2			0	ATP-dependent RNA helicase DDX39A
P18615	NELFE	2	2			0	Negative elongation factor E
Q01518	CAP1	1	2			0	Adenylyl cyclase-associated protein 1
Q9GZU8	PSME3IP1	2	2			0	PSME3-interacting protein
Q9NW82	WDR70	2	2			0	WD repeat-containing protein 70
P55010	EIF5	2	2			0	Eukaryotic translation initiation factor 5
Q99733	NAP1L4	2	2			0	Nucleosome assembly protein 1-like 4
P13010	XRCC5	2	2			0	X-ray repair cross-complementing protein 5
Q86U42	PABPN1	2	2			0	Polyadenylate-binding protein 2
Q99081	TCF12	2	2			0	Transcription factor 12
Q02978	SLC25A11	2	2			0	Mitochondrial 2-oxoglutarate/malate carrier protein
Q6ZSR9		2	2			0	Uncharacterized protein FLJ45252
Q9UKF6	CPSF3	2	2			0	Cleavage and polyadenylation specificity factor subunit 3
P38398	BRCA1	2	2			0	Breast cancer type 1 susceptibility protein
Q9UHB6	LIMA1	2	2			0	LIM domain and actin-binding protein 1
O95373	IPO7	2	2			0	Importin-7
Q9UNS2	COPS3	1	2			0	COP9 signalosome complex subunit 3
O95551	TDP2	2	2			0	Tyrosyl-DNA phosphodiesterase 2
Q13596	SNX1	2	2			0	Sorting nexin-1
P61289	PSME3	2	2			0	Proteasome activator complex subunit 3
Q5VT06	CEP350	1	2			0	Centrosome-associated protein 350
Q9NRN7	AASDHPPT	2	2			0	L-aminoadipate-semialdehyde dehydrogenase-phosphopantetheinyl transferase
O15056	SYNJ2	2	2			0	Synaptojanin-2
Q7Z417	NUFIP2	2	2			0	Nuclear fragile X mental retardation-interacting protein 2
P86790	CCZ1B	2	2			0	Vacuolar fusion protein CCZ1 homolog B
P49643	PRIM2	2	2			0	DNA primase large subunit
Q9Y570	PPME1	2	2			0	Protein phosphatase methylesterase 1
P31947	SFN	2	2			0	14-3-3 protein sigma
Q9UKK9	NUDT5	2	2			0	ADP-sugar pyrophosphatase
Q14498	RBM39	1	2			0	RNA-binding protein 39
Q8NDI1	EHBP1	2	2			0	EH domain-binding protein 1
P26196	DDX6	2	2			0	Probable ATP-dependent RNA helicase DDX6
Q8N6T3	ARFGAP1	2	2			0	ADP-ribosylation factor GTPase-activating protein 1
O43172	PRPF4	2	2			0	U4/U6 small nuclear ribonucleoprotein Prp4
P46063	RECQL	2	2			0	ATP-dependent DNA helicase Q1
Q9UBM7	DHCR7	2	2			0	7-dehydrocholesterol reductase
Q86SJ6	DSG4	1	2			0	Desmoglein-4
O00505	KPNA3	2	2			0	Importin subunit alpha-4
Q96A49	SYAP1	2	2			0	Synapse-associated protein 1
Q9Y230	RUVBL2	2	2			0	RuvB-like 2
Q86V48	LUZP1	2	2			0	Leucine zipper protein 1
Q9UEE9	CFDP1	1	2			0	Craniofacial development protein 1
Q9UHX1	PUF60	2	2			0	Poly(U)-binding-splicing factor PUF60
P62269	RPS18	2	2			0	40S ribosomal protein S18
P18124	RPL7	1	2			0	60S ribosomal protein L7
Q7Z5K2	WAPL	2	2			0	Wings apart-like protein homolog
P16333	NCK1	2	2			0	Cytoplasmic protein NCK1
P04792	HSPB1	1	2			0	Heat shock protein beta-1
Q6PJP8	DCLRE1A	2	2			0	DNA cross-link repair 1A protein
P27694	RPA1	2	2			0	Replication protein A 70 kDa DNA-binding subunit
Q14694	USP10	2	2			0	Ubiquitin carboxyl-terminal hydrolase 10
Q6P2E9	EDC4	2	2			0	Enhancer of mRNA-decapping protein 4
Q9HBH5	RDH14	1	2			0	Retinol dehydrogenase 14
Q6STE5	SMARCD3	2	2			0	SWI/SNF-related matrix-associated actin-dependent regulator of chromatin subfamily D member 3
Q2NKX8	ERCC6L	2	2			0	DNA excision repair protein ERCC-6-like
Q99832	CCT7	2	2			0	T-complex protein 1 subunit eta
O60315	ZEB2	2	2			0	Zinc finger E-box-binding homeobox 2
P08243	ASNS	2	2			0	Asparagine synthetase [glutamine-hydrolyzing]
Q86YP4	GATAD2A	1	2			0	Transcriptional repressor p66-alpha
O60231	DHX16	2	2			0	Pre-mRNA-splicing factor ATP-dependent RNA helicase DHX16
Q9NVP1	DDX18	2	2			0	ATP-dependent RNA helicase DDX18
Q93009	USP7	2	2			0	Ubiquitin carboxyl-terminal hydrolase 7
Q8TEQ6	GEMIN5	2	2			0	Gem-associated protein 5
P25789	PSMA4	2	2			0	Proteasome subunit alpha type-4
Q16643	DBN1	2	2			0	Drebrin
Q8WWM7	ATXN2L	2	2			0	Ataxin-2-like protein
Q01433	AMPD2	2	2			0	AMP deaminase 2
P50991	CCT4	2	2			0	T-complex protein 1 subunit delta
Q15003	NCAPH	2	2			0	Condensin complex subunit 2
O95292	VAPB	2	2			0	Vesicle-associated membrane protein-associated protein B/C
Q15750	TAB1	2	2			0	TGF-beta-activated kinase 1 and MAP3K7-binding protein 1
Q9NY15	STAB1	1	2			0	Stabilin-1
Q96EA4	SPDL1	2	2			0	Protein Spindly
P17098	ZNF8	2	2			0	Zinc finger protein 8
Q9UQ80	PA2G4	1	1			0	Proliferation-associated protein 2G4
Q12906	ILF3	1	1			0	Interleukin enhancer-binding factor 3
Q9NQC3	RTN4	1	1			0	Reticulon-4
Q9Y277	VDAC3	1	1			0	Voltage-dependent anion-selective channel protein 3
Q5MIZ7	PPP4R3B	1	1			0	Serine/threonine-protein phosphatase 4 regulatory subunit 3B
O75821	EIF3G	1	1			0	Eukaryotic translation initiation factor 3 subunit G
P04843	RPN1	1	1			0	Dolichyl-diphosphooligosaccharide--protein glycosyltransferase subunit 1
P62851	RPS25	1	1			0	40S ribosomal protein S25
Q6W2J9	BCOR	1	1			0	BCL-6 corepressor
P07737	PFN1	1	1			0	Profilin-1
Q9UBC2	EPS15L1	1	1			0	Epidermal growth factor receptor substrate 15-like 1
Q96PK6	RBM14	1	1			0	RNA-binding protein 14
P62899	RPL31	1	1			0	60S ribosomal protein L31
Q8WU90	ZC3H15	1	1			0	Zinc finger CCCH domain-containing protein 15
Q08188	TGM3	1	1			0	Protein-glutamine gamma-glutamyltransferase E
P05387	RPLP2	1	1			0	60S acidic ribosomal protein P2
P57740	NUP107	1	1			0	Nuclear pore complex protein Nup107
Q9NYF8	BCLAF1	1	1			0	Bcl-2-associated transcription factor 1
Q8N684	CPSF7	1	1			0	Cleavage and polyadenylation specificity factor subunit 7
O14929	HAT1	1	1			0	Histone acetyltransferase type B catalytic subunit
P61353	RPL27	1	1			0	60S ribosomal protein L27
P55884	EIF3B	1	1			0	Eukaryotic translation initiation factor 3 subunit B
Q8IY67	RAVER1	1	1			0	Ribonucleoprotein PTB-binding 1
P11908	PRPS2	1	1			0	Ribose-phosphate pyrophosphokinase 2
Q9UNS1	TIMELESS	1	1			0	Protein timeless homolog
P49588	AARS1	1	1			0	Alanine--tRNA ligase, cytoplasmic
O95400	CD2BP2	1	1			0	CD2 antigen cytoplasmic tail-binding protein 2
P50395	GDI2	1	1			0	Rab GDP dissociation inhibitor beta
Q92879	CELF1	1	1			0	CUGBP Elav-like family member 1
Q9NYZ3	GTSE1	1	1			0	G2 and S phase-expressed protein 1
Q7KZF4	SND1	1	1			0	Staphylococcal nuclease domain-containing protein 1
O15042	U2SURP	1	1			0	U2 snRNP-associated SURP motif-containing protein
Q96ST2	IWS1	1	1			0	Protein IWS1 homolog
P05198	EIF2S1	1	1			0	Eukaryotic translation initiation factor 2 subunit 1
Q96Q89	KIF20B	1	1			0	Kinesin-like protein KIF20B
O95229	ZWINT	1	1			0	ZW10 interactor
O15397	IPO8	1	1			0	Importin-8
P46781	RPS9	1	1			0	40S ribosomal protein S9
P35611	ADD1	1	1			0	Alpha-adducin
O00268	TAF4	1	1			0	Transcription initiation factor TFIID subunit 4
Q8NEE8	TTC16	1	1			0	Tetratricopeptide repeat protein 16
Q14145	KEAP1	1	1			0	Kelch-like ECH-associated protein 1
Q96HA1	POM121	1	1			0	Nuclear envelope pore membrane protein POM 121
P34932	HSPA4	1	1			0	Heat shock 70 kDa protein 4
O75152	ZC3H11A	1	1			0	Zinc finger CCCH domain-containing protein 11A
Q6P4R8	NFRKB	1	1			0	Nuclear factor related to kappa-B-binding protein
P56182	RRP1	1	1			0	Ribosomal RNA processing protein 1 homolog A
Q9UFF9	CNOT8	1	1			0	CCR4-NOT transcription complex subunit 8
Q02878	RPL6	1	1			0	60S ribosomal protein L6
Q9Y2L1	DIS3	1	1			0	Exosome complex exonuclease RRP44
P16520	GNB3	1	1			0	Guanine nucleotide-binding protein G(I)/G(S)/G(T) subunit beta-3
P46776	RPL27A	1	1			0	60S ribosomal protein L27a
Q9Y285	FARSA	1	1			0	Phenylalanine--tRNA ligase alpha subunit
Q96FF9	CDCA5	1	1			0	Sororin
P12004	PCNA	1	1			0	Proliferating cell nuclear antigen
Q13619	CUL4A	1	1			0	Cullin-4A
Q9BX63	BRIP1	1	1			0	Fanconi anemia group J protein
P30050	RPL12	1	1			0	60S ribosomal protein L12
P98175	RBM10	1	1			0	RNA-binding protein 10
Q9H0A0	NAT10	1	1			0	RNA cytidine acetyltransferase
P56192	MARS1	1	1			0	Methionine--tRNA ligase, cytoplasmic
P53367	ARFIP1	1	1			0	Arfaptin-1
Q8WW32	HMGB4	1	1			0	High mobility group protein B4
Q8WVM7	STAG1	1	1			0	Cohesin subunit SA-1
P36873	PPP1CC	1	1			0	Serine/threonine-protein phosphatase PP1-gamma catalytic subunit
Q9Y6G9	DYNC1LI1	1	1			0	Cytoplasmic dynein 1 light intermediate chain 1
Q7L590	MCM10	1	1			0	Protein MCM10 homolog
Q9BVJ6	UTP14A	1	1			0	U3 small nucleolar RNA-associated protein 14 homolog A
P11831	SRF	1	1			0	Serum response factor
Q15773	MLF2	1	1			0	Myeloid leukemia factor 2
Q9UJA5	TRMT6	1	1			0	tRNA (adenine(58)-N(1))-methyltransferase non-catalytic subunit TRM6
Q9HAU8	RNPEPL1	1	1			0	Aminopeptidase RNPEPL1
Q9NWZ5	UCKL1	1	1			0	Uridine-cytidine kinase-like 1
P35453	HOXD13	1	1			0	Homeobox protein Hox-D13
Q99623	PHB2	1	1			0	Prohibitin-2
O15226	NKRF	1	1			0	NF-kappa-B-repressing factor
O00487	PSMD14	1	1			0	26S proteasome non-ATPase regulatory subunit 14
O94955	RHOBTB3	1	1			0	Rho-related BTB domain-containing protein 3
Q8WY36	BBX	1	1			0	HMG box transcription factor BBX
Q99707	MTR	1	1			0	Methionine synthase
Q8N9T8	KRI1	1	1			0	Protein KRI1 homolog
Q13045	FLII	1	1			0	Protein flightless-1 homolog
Q14980	NUMA1	1	1			0	Nuclear mitotic apparatus protein 1
P07305	H1-0	1	1			0	Histone H1.0
