# Supplementary material for: Mapping the Interactome of KRAS and Its G12C/D/V Mutants by Integrating TurboID Proximity Labeling with Quantitative Proteomics
Source: Biology (Basel). 2025 Apr 26;14(5):477. doi: 10.3390/biology14050477 (PMC12109396; doi:10.3390/biology14050477)
Supplement: Supplementary file 1 [file biology-14-00477-s001.zip › Table S2.xlsx]

## Sheet: KRAS G12C vs KRAS WT
Acc #	Gene	KRAS		KRAS G12C		Fold change	Protein Name
		Num Unique	Peptide Count	Num Unique	Peptide Count
Q14247	CTTN			4	6	#DIV/0!	Src substrate cortactin
Q99943	AGPAT1			1	6	#DIV/0!	1-acyl-sn-glycerol-3-phosphate acyltransferase alpha
Q02543	RPL18A			4	5	#DIV/0!	60S ribosomal protein L18a
P36578	RPL4			3	5	#DIV/0!	60S ribosomal protein L4
Q9BTX1	NDC1			3	4	#DIV/0!	Nucleoporin NDC1
Q9BYI3	FAM126A			4	4	#DIV/0!	Hyccin
P08670	VIM			3	4	#DIV/0!	Vimentin
O60763	USO1			2	4	#DIV/0!	General vesicular transport factor p115
P06493	CDK1			2	3	#DIV/0!	Cyclin-dependent kinase 1
P24941	CDK2			2	3	#DIV/0!	Cyclin-dependent kinase 2
Q00526	CDK3			2	3	#DIV/0!	Cyclin-dependent kinase 3
P11802	CDK4			2	3	#DIV/0!	Cyclin-dependent kinase 4
P47756	CAPZB			3	3	#DIV/0!	F-actin-capping protein subunit beta
O95721	SNAP29			3	3	#DIV/0!	Synaptosomal-associated protein 29
Q9P206	KIAA1522			3	3	#DIV/0!	Uncharacterized protein KIAA1522
O95208	EPN2			2	3	#DIV/0!	Epsin-2
Q14669	TRIP12			3	3	#DIV/0!	E3 ubiquitin-protein ligase TRIP12
Q8WUY9	DEPDC1B			1	3	#DIV/0!	DEP domain-containing protein 1B
Q8NC51	SERBP1			2	2	#DIV/0!	Plasminogen activator inhibitor 1 RNA-binding protein
Q9UGI8	TES			2	2	#DIV/0!	Testin
O15498	YKT6			2	2	#DIV/0!	Synaptobrevin homolog YKT6
Q9HB21	PLEKHA1			2	2	#DIV/0!	Pleckstrin homology domain-containing family A member 1
P61026	RAB10			2	2	#DIV/0!	Ras-related protein Rab-10
Q9H0L4	CSTF2T			2	2	#DIV/0!	Cleavage stimulation factor subunit 2 tau variant
O00443	PIK3C2A			2	2	#DIV/0!	Phosphatidylinositol 4-phosphate 3-kinase C2 domain-containing subunit alpha
O15355	PPM1G			2	2	#DIV/0!	Protein phosphatase 1G
Q9NVP1	DDX18			2	2	#DIV/0!	ATP-dependent RNA helicase DDX18
P45880	VDAC2			2	2	#DIV/0!	Voltage-dependent anion-selective channel protein 2
P25789	PSMA4			2	2	#DIV/0!	Proteasome subunit alpha type-4
O43597	SPRY2			2	2	#DIV/0!	Protein sprouty homolog 2
O75821	EIF3G			2	2	#DIV/0!	Eukaryotic translation initiation factor 3 subunit G
Q9NX63	CHCHD3			1	2	#DIV/0!	MICOS complex subunit MIC19
Q9UG63	ABCF2			2	2	#DIV/0!	ATP-binding cassette sub-family F member 2
Q7Z4H7	HAUS6			2	2	#DIV/0!	HAUS augmin-like complex subunit 6
A4D1S0	KLRG2			1	2	#DIV/0!	Killer cell lectin-like receptor subfamily G member 2
Q70E73	RAPH1			2	2	#DIV/0!	Ras-associated and pleckstrin homology domains-containing protein 1
O75387	SLC43A1			1	2	#DIV/0!	Large neutral amino acids transporter small subunit 3
P25705	ATP5F1A			2	2	#DIV/0!	ATP synthase subunit alpha, mitochondrial
Q8TBZ3	WDR20			2	2	#DIV/0!	WD repeat-containing protein 20
Q6IAA8	LAMTOR1			2	2	#DIV/0!	Ragulator complex protein LAMTOR1
P46777	RPL5			1	2	#DIV/0!	60S ribosomal protein L5
Q16720	ATP2B3			2	2	#DIV/0!	Plasma membrane calcium-transporting ATPase 3
Q9H329	EPB41L4B			1	2	#DIV/0!	Band 4.1-like protein 4B
P12036	NEFH			2	2	#DIV/0!	Neurofilament heavy polypeptide
Q8IZH2	XRN1			2	2	#DIV/0!	5'-3' exoribonuclease 1
Q3V6T2	CCDC88A			2	2	#DIV/0!	Girdin
Q15942	ZYX			1	1	#DIV/0!	Zyxin
Q8WXG6	MADD			1	1	#DIV/0!	MAP kinase-activating death domain protein
P48029	SLC6A8			1	1	#DIV/0!	Sodium- and chloride-dependent creatine transporter 1
P52597	HNRNPF			1	1	#DIV/0!	Heterogeneous nuclear ribonucleoprotein F
P48643	CCT5			1	1	#DIV/0!	T-complex protein 1 subunit epsilon
Q7RTN6	STRADA			1	1	#DIV/0!	STE20-related kinase adapter protein alpha
O00203	AP3B1			1	1	#DIV/0!	AP-3 complex subunit beta-1
Q7KZI7	MARK2			1	1	#DIV/0!	Serine/threonine-protein kinase MARK2
P27361	MAPK3			1	1	#DIV/0!	Mitogen-activated protein kinase 3
Q8WUX9	CHMP7			1	1	#DIV/0!	Charged multivesicular body protein 7
Q5VT25	CDC42BPA			1	1	#DIV/0!	Serine/threonine-protein kinase MRCK alpha
Q99808	SLC29A1			1	1	#DIV/0!	Equilibrative nucleoside transporter 1
Q9UFF9	CNOT8			1	1	#DIV/0!	CCR4-NOT transcription complex subunit 8
P51648	ALDH3A2			1	1	#DIV/0!	Aldehyde dehydrogenase family 3 member A2
Q8IY67	RAVER1			1	1	#DIV/0!	Ribonucleoprotein PTB-binding 1
P07996	THBS1			1	1	#DIV/0!	Thrombospondin-1
O15027	SEC16A			1	1	#DIV/0!	Protein transport protein Sec16A
Q9UNH7	SNX6			1	1	#DIV/0!	Sorting nexin-6
Q92968	PEX13			1	1	#DIV/0!	Peroxisomal membrane protein PEX13
P18074	ERCC2			1	1	#DIV/0!	General transcription and DNA repair factor IIH helicase subunit XPD
Q99459	CDC5L			1	1	#DIV/0!	Cell division cycle 5-like protein
P11413	G6PD			1	1	#DIV/0!	Glucose-6-phosphate 1-dehydrogenase
Q9UNS2	COPS3			1	1	#DIV/0!	COP9 signalosome complex subunit 3
Q9UPQ3	AGAP1			1	1	#DIV/0!	Arf-GAP with GTPase, ANK repeat and PH domain-containing protein 1
Q86UE4	MTDH			1	1	#DIV/0!	Protein LYRIC
Q13277	STX3			1	1	#DIV/0!	Syntaxin-3
P38398	BRCA1			1	1	#DIV/0!	Breast cancer type 1 susceptibility protein
P62847	RPS24			1	1	#DIV/0!	40S ribosomal protein S24
P47755	CAPZA2			1	1	#DIV/0!	F-actin-capping protein subunit alpha-2
P54577	YARS1			1	1	#DIV/0!	Tyrosine--tRNA ligase, cytoplasmic
P46779	RPL28			1	1	#DIV/0!	60S ribosomal protein L28
P21333	FLNA			1	1	#DIV/0!	Filamin-A
Q9C0C4	SEMA4C			1	1	#DIV/0!	Semaphorin-4C
Q96C19	EFHD2			1	1	#DIV/0!	EF-hand domain-containing protein D2
Q9BZF9	UACA			1	1	#DIV/0!	Uveal autoantigen with coiled-coil domains and ankyrin repeats
P14635	CCNB1			1	1	#DIV/0!	G2/mitotic-specific cyclin-B1
O75695	RP2			1	1	#DIV/0!	Protein XRP2
Q9Y5Y0	FLVCR1			1	1	#DIV/0!	Feline leukemia virus subgroup C receptor-related protein 1
P17844	DDX5			1	1	#DIV/0!	Probable ATP-dependent RNA helicase DDX5
Q9H0D6	XRN2			1	1	#DIV/0!	5'-3' exoribonuclease 2
Q8N6T3	ARFGAP1			1	1	#DIV/0!	ADP-ribosylation factor GTPase-activating protein 1
P84103	SRSF3			1	1	#DIV/0!	Serine/arginine-rich splicing factor 3
Q12923	PTPN13			1	1	#DIV/0!	Tyrosine-protein phosphatase non-receptor type 13
Q6PKG0	LARP1			1	1	#DIV/0!	La-related protein 1
Q96S66	CLCC1			1	1	#DIV/0!	Chloride channel CLIC-like protein 1
P62805	H4C1			1	1	#DIV/0!	Histone H4
Q13535	ATR			1	1	#DIV/0!	Serine/threonine-protein kinase ATR
O60883	GPR37L1			1	1	#DIV/0!	G-protein coupled receptor 37-like 1
Q6ZR08	DNAH12			1	1	#DIV/0!	Dynein axonemal heavy chain 12
P50991	CCT4			1	1	#DIV/0!	T-complex protein 1 subunit delta
Q9HAU8	RNPEPL1			1	1	#DIV/0!	Aminopeptidase RNPEPL1
Q96DT7	ZBTB10			1	1	#DIV/0!	Zinc finger and BTB domain-containing protein 10
Q96QS1	TSPAN32			1	1	#DIV/0!	Tetraspanin-32
P18583	SON			1	1	#DIV/0!	Protein SON
Q15392	DHCR24			1	1	#DIV/0!	Delta(24)-sterol reductase
O60315	ZEB2			1	1	#DIV/0!	Zinc finger E-box-binding homeobox 2
P20929	NEB			1	1	#DIV/0!	Nebulin
Q03692	COL10A1			1	1	#DIV/0!	Collagen alpha-1(X) chain
P53367	ARFIP1			1	1	#DIV/0!	Arfaptin-1
O94779	CNTN5			1	1	#DIV/0!	Contactin-5
Q9H4M9	EHD1			1	1	#DIV/0!	EH domain-containing protein 1
O60488	ACSL4			1	1	#DIV/0!	Long-chain-fatty-acid--CoA ligase 4
P04083	ANXA1	2	2	8	11	5.5	Annexin A1
P62241	RPS8	1	1	3	4	4	40S ribosomal protein S8
Q6P1N0	CC2D1A	2	2	5	6	3	Coiled-coil and C2 domain-containing protein 1A
Q9UMZ2	SYNRG	2	2	4	6	3	Synergin gamma
Q5JTV8	TOR1AIP1	1	1	2	3	3	Torsin-1A-interacting protein 1
P14868	DARS1	1	1	3	3	3	Aspartate--tRNA ligase, cytoplasmic
Q7L014	DDX46	1	1	3	3	3	Probable ATP-dependent RNA helicase DDX46
P08243	ASNS	1	1	2	3	3	Asparagine synthetase [glutamine-hydrolyzing]
P33993	MCM7	1	1	3	3	3	DNA replication licensing factor MCM7
P04049	RAF1	5	7	12	20	2.85714	RAF proto-oncogene serine/threonine-protein kinase
P10398	ARAF	2	4	6	11	2.75	Serine/threonine-protein kinase A-Raf
P26641	EEF1G	2	2	5	5	2.5	Elongation factor 1-gamma
Q01968	OCRL	2	2	5	5	2.5	Inositol polyphosphate 5-phosphatase OCRL
P15056	BRAF	3	5	7	12	2.4	Serine/threonine-protein kinase B-raf
P07355	ANXA2	3	4	8	9	2.25	Annexin A2
Q86YZ3	HRNR	3	4	5	9	2.25	Hornerin
Q9UHB9	SRP68	4	4	8	8	2	Signal recognition particle subunit SRP68
P98172	EFNB1	2	3	3	6	2	Ephrin-B1
P81605	DCD	2	3	3	6	2	Dermcidin
Q6ZMR3	LDHAL6A	1	1	2	2	2	L-lactate dehydrogenase A-like 6A
Q9H3Q1	CDC42EP4	1	1	2	2	2	Cdc42 effector protein 4
Q00341	HDLBP	1	1	2	2	2	Vigilin
Q9UQ80	PA2G4	1	1	1	2	2	Proliferation-associated protein 2G4
O14595	CTDSP2	1	1	1	2	2	Carboxy-terminal domain RNA polymerase II polypeptide A small phosphatase 2
Q9H223	EHD4	1	1	2	2	2	EH domain-containing protein 4
O43683	BUB1	1	1	2	2	2	Mitotic checkpoint serine/threonine-protein kinase BUB1
Q9Y2U8	LEMD3	1	1	2	2	2	Inner nuclear membrane protein Man1
Q9BX67	JAM3	6	10	8	19	1.9	Junctional adhesion molecule C
P62195	PSMC5	3	4	6	7	1.75	26S proteasome regulatory subunit 8
Q9H2H9	SLC38A1	2	3	3	5	1.66667	Sodium-coupled neutral amino acid transporter 1
Q13177	PAK2	3	3	5	5	1.66667	Serine/threonine-protein kinase PAK 2
Q01650	SLC7A5	2	3	3	5	1.66667	Large neutral amino acids transporter small subunit 1
P39023	RPL3	3	3	5	5	1.66667	60S ribosomal protein L3
P29317	EPHA2	10	14	14	23	1.64286	Ephrin type-A receptor 2
P12235	SLC25A4	4	8	6	12	1.5	ADP/ATP translocase 1
Q15365	PCBP1	3	4	5	6	1.5	Poly(rC)-binding protein 1
Q8IY63	AMOTL1	1	2	3	3	1.5	Angiomotin-like protein 1
P52292	KPNA2	2	2	3	3	1.5	Importin subunit alpha-1
P05141	SLC25A5	9	17	11	25	1.47059	ADP/ATP translocase 2
P15880	RPS2	4	5	5	7	1.4	40S ribosomal protein S2
Q16181	SEPTIN7	3	5	4	7	1.4	Septin-7
P05023	ATP1A1	12	18	16	25	1.38889	Sodium/potassium-transporting ATPase subunit alpha-1
Q92597	NDRG1	4	8	5	11	1.375	Protein NDRG1
P55196	AFDN	11	15	16	20	1.33333	Afadin
Q8NI36	WDR36	3	3	4	4	1.33333	WD repeat-containing protein 36
P23526	AHCY	3	3	4	4	1.33333	Adenosylhomocysteinase
O43395	PRPF3	2	3	3	4	1.33333	U4/U6 small nuclear ribonucleoprotein Prp3
Q96AC1	FERMT2	13	19	11	25	1.31579	Fermitin family homolog 2
O60716	CTNND1	10	16	12	21	1.3125	Catenin delta-1
P12236	SLC25A6	8	17	11	22	1.29412	ADP/ATP translocase 3
P15311	EZR	8	11	11	14	1.27273	Ezrin
Q9Y624	F11R	3	4	5	5	1.25	Junctional adhesion molecule A
P63244	RACK1	3	4	4	5	1.25	Receptor of activated protein C kinase 1
P62753	RPS6	2	4	2	5	1.25	40S ribosomal protein S6
Q07157	TJP1	3	4	4	5	1.25	Tight junction protein ZO-1
O95372	LYPLA2	6	21	10	26	1.2381	Acyl-protein thioesterase 2
P68363	TUBA1B	9	24	10	29	1.20833	Tubulin alpha-1B chain
Q16625	OCLN	5	10	6	12	1.2	Occludin
A0FGR8	ESYT2	4	5	5	6	1.2	Extended synaptotagmin-2
O00401	WASL	3	5	4	6	1.2	Neural Wiskott-Aldrich syndrome protein
Q7Z2W4	ZC3HAV1	13	19	16	22	1.15789	Zinc finger CCCH-type antiviral protein 1
Q9UKE5	TNIK	10	13	11	15	1.15385	TRAF2 and NCK-interacting protein kinase
P78310	CXADR	12	21	8	24	1.14286	Coxsackievirus and adenovirus receptor
O00186	STXBP3	5	7	6	8	1.14286	Syntaxin-binding protein 3
P17987	TCP1	5	7	4	8	1.14286	T-complex protein 1 subunit alpha
P02768	ALB	5	23	7	26	1.13043	Albumin
Q9UNF1	MAGED2	5	8	7	9	1.125	Melanoma-associated antigen D2
P07195	LDHB	7	10	7	11	1.1	L-lactate dehydrogenase B chain
Q96RT1	ERBIN	8	10	8	11	1.1	Erbin
O60271	SPAG9	9	10	8	11	1.1	C-Jun-amino-terminal kinase-interacting protein 4
P35613	BSG	4	10	4	11	1.1	Basigin
Q92692	NECTIN2	7	11	5	12	1.09091	Nectin-2
P00338	LDHA	8	13	9	14	1.07692	L-lactate dehydrogenase A chain
Q92900	UPF1	10	13	9	14	1.07692	Regulator of nonsense transcripts 1
P0CG47	UBB	5	16	6	17	1.0625	Polyubiquitin-B
P05556	ITGB1	10	20	10	20	1	Integrin beta-1
P04350	TUBB4A	7	11	7	11	1	Tubulin beta-4A chain
O43865	AHCYL1	5	11	7	11	1	S-adenosylhomocysteine hydrolase-like protein 1
Q00839	HNRNPU	6	10	7	10	1	Heterogeneous nuclear ribonucleoprotein U
P48741	HSPA7	4	8	3	8	1	Putative heat shock 70 kDa protein 7
P50402	EMD	4	8	5	8	1	Emerin
P07947	YES1	5	8	6	8	1	Tyrosine-protein kinase Yes
P11166	SLC2A1	2	8	2	8	1	Solute carrier family 2, facilitated glucose transporter member 1
P37802	TAGLN2	7	7	7	7	1	Transgelin-2
O15440	ABCC5	6	6	5	6	1	Multidrug resistance-associated protein 5
P30260	CDC27	5	6	5	6	1	Cell division cycle protein 27 homolog
A0MZ66	SHTN1	4	4	4	4	1	Shootin-1
Q9H0W5	CCDC8	3	3	2	3	1	Coiled-coil domain-containing protein 8
P27105	STOM	3	3	2	3	1	Stomatin
P10599	TXN	3	3	3	3	1	Thioredoxin
Q00013	MPP1	2	3	1	3	1	55 kDa erythrocyte membrane protein
Q9H2G2	SLK	3	3	2	3	1	STE20-like serine/threonine-protein kinase
P08240	SRPRA	3	3	3	3	1	Signal recognition particle receptor subunit alpha
Q9Y295	DRG1	2	2	2	2	1	Developmentally-regulated GTP-binding protein 1
O43290	SART1	2	2	2	2	1	U4/U6.U5 tri-snRNP-associated protein 1
P62913	RPL11	2	2	2	2	1	60S ribosomal protein L11
Q86X29	LSR	1	2	2	2	1	Lipolysis-stimulated lipoprotein receptor
P62829	RPL23	1	2	1	2	1	60S ribosomal protein L23
P26599	PTBP1	2	2	2	2	1	Polypyrimidine tract-binding protein 1
Q15382	RHEB	2	2	2	2	1	GTP-binding protein Rheb
Q13596	SNX1	2	2	2	2	1	Sorting nexin-1
O60749	SNX2	2	2	2	2	1	Sorting nexin-2
Q02878	RPL6	2	2	2	2	1	60S ribosomal protein L6
O43175	PHGDH	2	2	2	2	1	D-3-phosphoglycerate dehydrogenase
O95551	TDP2	2	2	2	2	1	Tyrosyl-DNA phosphodiesterase 2
Q96EB1	ELP4	2	2	2	2	1	Elongator complex protein 4
O95297	MPZL1	1	2	2	2	1	Myelin protein zero-like protein 1
O75330	HMMR	2	2	2	2	1	Hyaluronan mediated motility receptor
P14923	JUP	2	2	2	2	1	Junction plakoglobin
Q9C0C2	TNKS1BP1	2	2	2	2	1	182 kDa tankyrase-1-binding protein
P46776	RPL27A	1	1	1	1	1	60S ribosomal protein L27a
Q96K37	SLC35E1	1	1	1	1	1	Solute carrier family 35 member E1
P52799	EFNB2	1	1	1	1	1	Ephrin-B2
Q8WVM8	SCFD1	1	1	1	1	1	Sec1 family domain-containing protein 1
Q9BRR8	GPATCH1	1	1	1	1	1	G patch domain-containing protein 1
O95292	VAPB	1	1	1	1	1	Vesicle-associated membrane protein-associated protein B/C
P57088	TMEM33	1	1	1	1	1	Transmembrane protein 33
O14641	DVL2	1	1	1	1	1	Segment polarity protein dishevelled homolog DVL-2
P49368	CCT3	1	1	1	1	1	T-complex protein 1 subunit gamma
O00429	DNM1L	1	1	1	1	1	Dynamin-1-like protein
Q9UH65	SWAP70	1	1	1	1	1	Switch-associated protein 70
Q6PJT7	ZC3H14	1	1	1	1	1	Zinc finger CCCH domain-containing protein 14
P35612	ADD2	1	1	1	1	1	Beta-adducin
Q9Y2L1	DIS3	1	1	1	1	1	Exosome complex exonuclease RRP44
Q8TD43	TRPM4	1	1	1	1	1	Transient receptor potential cation channel subfamily M member 4
Q8NEY4	ATP6V1C2	1	1	1	1	1	V-type proton ATPase subunit C 2
P68104	EEF1A1	12	32	15	30	0.9375	Elongation factor 1-alpha 1
P78344	EIF4G2	10	16	10	15	0.9375	Eukaryotic translation initiation factor 4 gamma 2
P68371	TUBB4B	8	12	7	11	0.916667	Tubulin beta-4B chain
P17066	HSPA6	5	10	4	9	0.9	Heat shock 70 kDa protein 6
O95819	MAP4K4	7	10	7	9	0.9	Mitogen-activated protein kinase kinase kinase kinase 4
Q8IZ21	PHACTR4	7	10	4	9	0.9	Phosphatase and actin regulator 4
P08195	SLC3A2	15	28	12	25	0.892857	4F2 cell-surface antigen heavy chain
Q7Z2K8	GPRIN1	9	9	8	8	0.888889	G protein-regulated inducer of neurite outgrowth 1
P52594	AGFG1	5	8	4	7	0.875	Arf-GAP domain and FG repeat-containing protein 1
P42167	TMPO	14	30	12	26	0.866667	Lamina-associated polypeptide 2, isoforms beta/gamma
P60842	EIF4A1	5	7	5	6	0.857143	Eukaryotic initiation factor 4A-I
Q99613	EIF3C	4	7	4	6	0.857143	Eukaryotic translation initiation factor 3 subunit C
P61221	ABCE1	5	7	4	6	0.857143	ATP-binding cassette sub-family E member 1
P07437	TUBB	11	18	10	15	0.833333	Tubulin beta chain
O75396	SEC22B	3	6	4	5	0.833333	Vesicle-trafficking protein SEC22b
Q13136	PPFIA1	4	6	3	5	0.833333	Liprin-alpha-1
P62917	RPL8	4	6	2	5	0.833333	60S ribosomal protein L8
P04899	GNAI2	2	6	2	5	0.833333	Guanine nucleotide-binding protein G(i) subunit alpha-2
P52272	HNRNPM	6	6	5	5	0.833333	Heterogeneous nuclear ribonucleoprotein M
Q96C24	SYTL4	10	11	7	9	0.818182	Synaptotagmin-like protein 4
O43491	EPB41L2	34	60	30	48	0.8	Band 4.1-like protein 2
P13639	EEF2	11	15	10	12	0.8	Elongation factor 2
P62826	RAN	4	5	3	4	0.8	GTP-binding nuclear protein Ran
Q14118	DAG1	3	5	3	4	0.8	Dystroglycan
Q16512	PKN1	4	5	4	4	0.8	Serine/threonine-protein kinase N1
P23588	EIF4B	4	5	4	4	0.8	Eukaryotic translation initiation factor 4B
O00148	DDX39A	4	5	2	4	0.8	ATP-dependent RNA helicase DDX39A
P05165	PCCA	36	74	29	59	0.797297	Propionyl-CoA carboxylase alpha chain, mitochondrial
Q96F86	EDC3	7	9	5	7	0.777778	Enhancer of mRNA-decapping protein 3
P14618	PKM	7	13	8	10	0.769231	Pyruvate kinase PKM
Q14126	DSG2	47	129	42	99	0.767442	Desmoglein-2
Q8N4C8	MINK1	13	17	11	13	0.764706	Misshapen-like kinase 1
Q14739	LBR	8	20	6	15	0.75	Delta(14)-sterol reductase LBR
Q96QD5	DEPDC7	9	16	7	12	0.75	DEP domain-containing protein 7
Q9UEY8	ADD3	6	8	5	6	0.75	Gamma-adducin
Q92797	SYMPK	8	8	5	6	0.75	Symplekin
P62701	RPS4X	2	4	3	3	0.75	40S ribosomal protein S4, X isoform
P00533	EGFR	4	4	3	3	0.75	Epidermal growth factor receptor
O94804	STK10	4	4	3	3	0.75	Serine/threonine-protein kinase 10
Q9UM54	MYO6	41	75	29	56	0.746667	Unconventional myosin-VI
P11142	HSPA8	16	27	12	20	0.740741	Heat shock cognate 71 kDa protein
P11171	EPB41	10	15	10	11	0.733333	Protein 4.1
P50990	CCT8	48	239	43	173	0.723849	T-complex protein 1 subunit theta
Q9Y2J2	EPB41L3	15	18	7	13	0.722222	Band 4.1-like protein 3
Q9HCS7	XAB2	21	32	15	23	0.71875	Pre-mRNA-splicing factor SYF1
P34931	HSPA1L	7	14	5	10	0.714286	Heat shock 70 kDa protein 1-like
Q15758	SLC1A5	5	7	4	5	0.714286	Neutral amino acid transporter B(0)
Q14160	SCRIB	14	17	12	12	0.705882	Protein scribble homolog
Q01780	EXOSC10	9	10	7	7	0.7	Exosome component 10
P60709	ACTB	14	26	12	18	0.692308	Actin, cytoplasmic 1
O75054	IGSF3	10	13	8	9	0.692308	Immunoglobulin superfamily member 3
P0DMV8	HSPA1A	14	24	9	16	0.666667	Heat shock 70 kDa protein 1A
P0DMV9	HSPA1B	14	24	9	16	0.666667	Heat shock 70 kDa protein 1B
Q13586	STIM1	12	18	7	12	0.666667	Stromal interaction molecule 1
P11021	HSPA5	7	12	5	8	0.666667	Endoplasmic reticulum chaperone BiP
Q12959	DLG1	7	9	5	6	0.666667	Disks large homolog 1
P61011	SRP54	4	6	4	4	0.666667	Signal recognition particle 54 kDa protein
Q15366	PCBP2	2	3	2	2	0.666667	Poly(rC)-binding protein 2
Q13148	TARDBP	3	3	2	2	0.666667	TAR DNA-binding protein 43
Q9UQB8	BAIAP2	2	3	2	2	0.666667	Brain-specific angiogenesis inhibitor 1-associated protein 2
Q8IX01	SUGP2	3	3	2	2	0.666667	SURP and G-patch domain-containing protein 2
P62316	SNRPD2	3	3	2	2	0.666667	Small nuclear ribonucleoprotein Sm D2
Q02978	SLC25A11	3	3	2	2	0.666667	Mitochondrial 2-oxoglutarate/malate carrier protein
Q4VCS5	AMOT	2	3	2	2	0.666667	Angiomotin
O00571	DDX3X	3	3	2	2	0.666667	ATP-dependent RNA helicase DDX3X
Q9P2J5	LARS1	3	3	2	2	0.666667	Leucine--tRNA ligase, cytoplasmic
Q9UBM7	DHCR7	2	3	1	2	0.666667	7-dehydrocholesterol reductase
P01116	KRAS	12	65	9	43	0.661538	GTPase KRas
Q9Y6M7	SLC4A7	8	17	6	11	0.647059	Sodium bicarbonate cotransporter 3
Q9NRZ9	HELLS	34	82	26	53	0.646341	Lymphoid-specific helicase
P55011	SLC12A2	11	14	5	9	0.642857	Solute carrier family 12 member 2
Q9BSJ8	ESYT1	13	19	9	12	0.631579	Extended synaptotagmin-1
O60245	PCDH7	13	24	13	15	0.625	Protocadherin-7
Q9ULK4	MED23	19	26	10	16	0.615385	Mediator of RNA polymerase II transcription subunit 23
O00763	ACACB	8	13	6	8	0.615385	Acetyl-CoA carboxylase 2
Q15334	LLGL1	7	10	5	6	0.6	Lethal(2) giant larvae protein homolog 1
Q9NNW5	WDR6	8	10	5	6	0.6	WD repeat-containing protein 6
P61313	RPL15	3	5	2	3	0.6	60S ribosomal protein L15
O00213	APBB1	4	5	3	3	0.6	Amyloid-beta A4 precursor protein-binding family B member 1
P51610	HCFC1	6	7	4	4	0.571429	Host cell factor 1
P35240	NF2	7	7	2	4	0.571429	Merlin
Q5SW79	CEP170	6	7	4	4	0.571429	Centrosomal protein of 170 kDa
P62424	RPL7A	3	7	3	4	0.571429	60S ribosomal protein L7a
Q13509	TUBB3	6	9	4	5	0.555556	Tubulin beta-3 chain
P11498	PC	61	195	46	108	0.553846	Pyruvate carboxylase, mitochondrial
Q96RQ3	MCCC1	20	42	14	23	0.547619	Methylcrotonoyl-CoA carboxylase subunit alpha, mitochondrial
P27816	MAP4	9	11	5	6	0.545455	Microtubule-associated protein 4
P43121	MCAM	7	11	5	6	0.545455	Cell surface glycoprotein MUC18
O14654	IRS4	29	65	21	34	0.523077	Insulin receptor substrate 4
O75533	SF3B1	11	16	7	8	0.5	Splicing factor 3B subunit 1
P49327	FASN	14	14	6	7	0.5	Fatty acid synthase
Q562R1	ACTBL2	5	6	2	3	0.5	Beta-actin-like protein 2
P06733	ENO1	4	6	3	3	0.5	Alpha-enolase
P62280	RPS11	4	6	2	3	0.5	40S ribosomal protein S11
Q8WTW3	COG1	5	6	3	3	0.5	Conserved oligomeric Golgi complex subunit 1
Q9UNY4	TTF2	5	6	3	3	0.5	Transcription termination factor 2
P62191	PSMC1	3	4	1	2	0.5	26S proteasome regulatory subunit 4
P49006	MARCKSL1	3	4	1	2	0.5	MARCKS-related protein
P35611	ADD1	4	4	1	2	0.5	Alpha-adducin
P49207	RPL34	3	4	2	2	0.5	60S ribosomal protein L34
Q8WTV0	SCARB1	3	4	1	2	0.5	Scavenger receptor class B member 1
Q9ULF5	SLC39A10	2	4	1	2	0.5	Zinc transporter ZIP10
P50443	SLC26A2	4	4	2	2	0.5	Sulfate transporter
Q96JP5	ZFP91	1	2	1	1	0.5	E3 ubiquitin-protein ligase ZFP91
Q9Y6Q2	STON1	2	2	1	1	0.5	Stonin-1
Q9Y2Z0	SUGT1	1	2	1	1	0.5	Protein SGT1 homolog
Q99618	CDCA3	2	2	1	1	0.5	Cell division cycle-associated protein 3
Q92572	AP3S1	2	2	1	1	0.5	AP-3 complex subunit sigma-1
Q92945	KHSRP	2	2	1	1	0.5	Far upstream element-binding protein 2
Q96BD0	SLCO4A1	2	2	1	1	0.5	Solute carrier organic anion transporter family member 4A1
P62854	RPS26	2	2	1	1	0.5	40S ribosomal protein S26
P41440	SLC19A1	2	2	1	1	0.5	Reduced folate transporter
P49757	NUMB	2	2	1	1	0.5	Protein numb homolog
Q09666	AHNAK	93	141	50	68	0.48227	Neuroblast differentiation-associated protein AHNAK
P08238	HSP90AB1	17	25	9	12	0.48	Heat shock protein HSP 90-beta
P07900	HSP90AA1	7	11	3	5	0.454545	Heat shock protein HSP 90-alpha
Q14141	SEPTIN6	3	5	1	2	0.4	Septin-6
Q92599	SEPTIN8	3	5	1	2	0.4	Septin-8
Q9NVA2	SEPTIN11	3	5	1	2	0.4	Septin-11
A8MVW0	FAM171A2	4	5	2	2	0.4	Protein FAM171A2
Q13085	ACACA	46	72	20	27	0.375	Acetyl-CoA carboxylase 1
P68871	HBB	2	16	1	6	0.375	Hemoglobin subunit beta
P49411	TUFM	5	8	3	3	0.375	Elongation factor Tu, mitochondrial
Q15393	SF3B3	30	65	18	24	0.369231	Splicing factor 3B subunit 3
Q99707	MTR	12	14	5	5	0.357143	Methionine synthase
P04406	GAPDH	3	9	2	3	0.333333	Glyceraldehyde-3-phosphate dehydrogenase
Q06830	PRDX1	3	3	1	1	0.333333	Peroxiredoxin-1
Q9H4G4	GLIPR2	2	3	1	1	0.333333	Golgi-associated plant pathogenesis-related protein 1
O95373	IPO7	3	3	1	1	0.333333	Importin-7
Q16543	CDC37	2	3	1	1	0.333333	Hsp90 co-chaperone Cdc37
P36873	PPP1CC	2	3	1	1	0.333333	Serine/threonine-protein phosphatase PP1-gamma catalytic subunit
Q92973	TNPO1	2	3	1	1	0.333333	Transportin-1
Q9Y266	NUDC	2	3	1	1	0.333333	Nuclear migration protein nudC
P69905	HBA1	3	13	1	4	0.307692	Hemoglobin subunit alpha
Q00325	SLC25A3	4	7	2	2	0.285714	Phosphate carrier protein, mitochondrial
Q9UIW2	PLXNA1	6	7	2	2	0.285714	Plexin-A1
Q5SQN1	SNAP47	3	4	1	1	0.25	Synaptosomal-associated protein 47
P22234	PAICS	4	4	1	1	0.25	Multifunctional protein ADE2
Q9P0K7	RAI14	4	4	1	1	0.25	Ankycorbin
P49959	MRE11	4	4	1	1	0.25	Double-strand break repair protein MRE11
Q08211	DHX9	5	7	1	1	0.142857	ATP-dependent RNA helicase A
P09651	HNRNPA1	5	7	1	1	0.142857	Heterogeneous nuclear ribonucleoprotein A1
Q8N653	LZTR1	6	7	1	1	0.142857	Leucine-zipper-like transcriptional regulator 1
O60318	MCM3AP	1	65			0	Germinal-center associated nuclear protein
Q96TA1	NIBAN2	5	10			0	Protein Niban 2
Q86W92	PPFIBP1	8	9			0	Liprin-beta-1
Q13813	SPTAN1	9	9			0	Spectrin alpha chain, non-erythrocytic 1
P62244	RPS15A	6	8			0	40S ribosomal protein S15a
Q9HC56	PCDH9	6	7			0	Protocadherin-9
P78347	GTF2I	6	6			0	General transcription factor II-I
Q00587	CDC42EP1	3	6			0	Cdc42 effector protein 1
P14625	HSP90B1	3	5			0	Endoplasmin
Q16513	PKN2	5	5			0	Serine/threonine-protein kinase N2
Q15836	VAMP3	4	5			0	Vesicle-associated membrane protein 3
Q9H8V3	ECT2	5	5			0	Protein ECT2
Q14254	FLOT2	4	5			0	Flotillin-2
P53396	ACLY	5	5			0	ATP-citrate synthase
Q8NDI1	EHBP1	5	5			0	EH domain-binding protein 1
P15170	GSPT1	4	5			0	Eukaryotic peptide chain release factor GTP-binding subunit ERF3A
Q8N0X7	SPART	4	4			0	Spartin
Q04656	ATP7A	4	4			0	Copper-transporting ATPase 1
Q9Y6N7	ROBO1	4	4			0	Roundabout homolog 1
Q15545	TAF7	2	4			0	Transcription initiation factor TFIID subunit 7
Q9NQS7	INCENP	4	4			0	Inner centromere protein
Q9UM82	SPATA2	4	4			0	Spermatogenesis-associated protein 2
Q9H4G0	EPB41L1	2	3			0	Band 4.1-like protein 1
P35268	RPL22	2	3			0	60S ribosomal protein L22
Q5VUB5	FAM171A1	2	3			0	Protein FAM171A1
Q641Q2	WASHC2A	3	3			0	WASH complex subunit 2A
P62266	RPS23	2	3			0	40S ribosomal protein S23
Q9ULM3	YEATS2	3	3			0	YEATS domain-containing protein 2
Q96N67	DOCK7	3	3			0	Dedicator of cytokinesis protein 7
Q14157	UBAP2L	3	3			0	Ubiquitin-associated protein 2-like
P27824	CANX	2	3			0	Calnexin
Q9UBC2	EPS15L1	3	3			0	Epidermal growth factor receptor substrate 15-like 1
Q9P0V3	SH3BP4	3	3			0	SH3 domain-binding protein 4
P62899	RPL31	2	3			0	60S ribosomal protein L31
Q9HAU0	PLEKHA5	3	3			0	Pleckstrin homology domain-containing family A member 5
P04843	RPN1	3	3			0	Dolichyl-diphosphooligosaccharide--protein glycosyltransferase subunit 1
A0A075B6S2	IGKV2D-29	2	3			0	Immunoglobulin kappa variable 2D-29
A0A075B6R9	IGKV2D-24	2	3			0	Probable non-functional immunoglobulin kappa variable 2D-24
A0A0C4DH68	IGKV2-24	2	3			0	Immunoglobulin kappa variable 2-24
Q9HBH5	RDH14	1	3			0	Retinol dehydrogenase 14
P11274	BCR	3	3			0	Breakpoint cluster region protein
Q9C0B5	ZDHHC5	2	3			0	Palmitoyltransferase ZDHHC5
Q9C0H5	ARHGAP39	3	3			0	Rho GTPase-activating protein 39
P22102	GART	2	3			0	Trifunctional purine biosynthetic protein adenosine-3
P25205	MCM3	3	3			0	DNA replication licensing factor MCM3
Q15543	TAF13	1	3			0	Transcription initiation factor TFIID subunit 13
Q96A65	EXOC4	3	3			0	Exocyst complex component 4
Q8IXJ6	SIRT2	2	2			0	NAD-dependent protein deacetylase sirtuin-2
P31946	YWHAB	2	2			0	14-3-3 protein beta/alpha
Q5VT06	CEP350	2	2			0	Centrosome-associated protein 350
Q13263	TRIM28	2	2			0	Transcription intermediary factor 1-beta
P16333	NCK1	2	2			0	Cytoplasmic protein NCK1
Q96P47	AGAP3	2	2			0	Arf-GAP with GTPase, ANK repeat and PH domain-containing protein 3
P23396	RPS3	2	2			0	40S ribosomal protein S3
P61978	HNRNPK	2	2			0	Heterogeneous nuclear ribonucleoprotein K
P62491	RAB11A	1	2			0	Ras-related protein Rab-11A
Q9BZF1	OSBPL8	1	2			0	Oxysterol-binding protein-related protein 8
Q07020	RPL18	2	2			0	60S ribosomal protein L18
P46977	STT3A	2	2			0	Dolichyl-diphosphooligosaccharide--protein glycosyltransferase subunit STT3A
P61081	UBE2M	2	2			0	NEDD8-conjugating enzyme Ubc12
Q96QD8	SLC38A2	2	2			0	Sodium-coupled neutral amino acid transporter 2
Q8TD19	NEK9	2	2			0	Serine/threonine-protein kinase Nek9
Q9H2P0	ADNP	2	2			0	Activity-dependent neuroprotector homeobox protein
P60228	EIF3E	2	2			0	Eukaryotic translation initiation factor 3 subunit E
Q13506	NAB1	2	2			0	NGFI-A-binding protein 1
P54136	RARS1	2	2			0	Arginine--tRNA ligase, cytoplasmic
P78318	IGBP1	1	2			0	Immunoglobulin-binding protein 1
P86790	CCZ1B	2	2			0	Vacuolar fusion protein CCZ1 homolog B
Q9H5V9	STEEP1	2	2			0	STING ER exit protein
Q02487	DSC2	2	2			0	Desmocollin-2
P57740	NUP107	2	2			0	Nuclear pore complex protein Nup107
Q8IUW5	RELL1	1	2			0	RELT-like protein 1
Q9NSE4	IARS2	1	2			0	Isoleucine--tRNA ligase, mitochondrial
Q7LBC6	KDM3B	2	2			0	Lysine-specific demethylase 3B
Q2PPJ7	RALGAPA2	2	2			0	Ral GTPase-activating protein subunit alpha-2
O75044	SRGAP2	1	2			0	SLIT-ROBO Rho GTPase-activating protein 2
Q8IWC1	MAP7D3	2	2			0	MAP7 domain-containing protein 3
Q9NTJ3	SMC4	2	2			0	Structural maintenance of chromosomes protein 4
P62249	RPS16	1	2			0	40S ribosomal protein S16
P30926	CHRNB4	1	2			0	Neuronal acetylcholine receptor subunit beta-4
Q12769	NUP160	2	2			0	Nuclear pore complex protein Nup160
P04908	H2AC4	1	1			0	Histone H2A type 1-B/E
Q99500	S1PR3	1	1			0	Sphingosine 1-phosphate receptor 3
Q5TCX8	MAP3K21	1	1			0	Mitogen-activated protein kinase kinase kinase 21
Q8N1G2	CMTR1	1	1			0	Cap-specific mRNA (nucleoside-2'-O-)-methyltransferase 1
P28288	ABCD3	1	1			0	ATP-binding cassette sub-family D member 3
Q9NVI1	FANCI	1	1			0	Fanconi anemia group I protein
Q9H9B4	SFXN1	1	1			0	Sideroflexin-1
Q5T7W7	TSTD2	1	1			0	Thiosulfate sulfurtransferase/rhodanese-like domain-containing protein 2
Q92620	DHX38	1	1			0	Pre-mRNA-splicing factor ATP-dependent RNA helicase PRP16
Q8IZJ1	UNC5B	1	1			0	Netrin receptor UNC5B
Q01518	CAP1	1	1			0	Adenylyl cyclase-associated protein 1
Q8WU90	ZC3H15	1	1			0	Zinc finger CCCH domain-containing protein 15
Q13492	PICALM	1	1			0	Phosphatidylinositol-binding clathrin assembly protein
P62318	SNRPD3	1	1			0	Small nuclear ribonucleoprotein Sm D3
P62263	RPS14	1	1			0	40S ribosomal protein S14
Q9UKF6	CPSF3	1	1			0	Cleavage and polyadenylation specificity factor subunit 3
P04075	ALDOA	1	1			0	Fructose-bisphosphate aldolase A
Q9NXU5	ARL15	1	1			0	ADP-ribosylation factor-like protein 15
P19367	HK1	1	1			0	Hexokinase-1
Q96IJ6	GMPPA	1	1			0	Mannose-1-phosphate guanyltransferase alpha
P54886	ALDH18A1	1	1			0	Delta-1-pyrroline-5-carboxylate synthase
Q9Y490	TLN1	1	1			0	Talin-1
O95490	ADGRL2	1	1			0	Adhesion G protein-coupled receptor L2
Q9P0V9	SEPTIN10	1	1			0	Septin-10
P04439	HLA-A	1	1			0	HLA class I histocompatibility antigen, A alpha chain
P53350	PLK1	1	1			0	Serine/threonine-protein kinase PLK1
P09105	HBQ1	1	1			0	Hemoglobin subunit theta-1
Q9BXI6	TBC1D10A	1	1			0	TBC1 domain family member 10A
Q9NV70	EXOC1	1	1			0	Exocyst complex component 1
O14974	PPP1R12A	1	1			0	Protein phosphatase 1 regulatory subunit 12A
Q9BQG2	NUDT12	1	1			0	NAD-capped RNA hydrolase NUDT12
P12273	PIP	1	1			0	Prolactin-inducible protein
Q7KZF4	SND1	1	1			0	Staphylococcal nuclease domain-containing protein 1
O75116	ROCK2	1	1			0	Rho-associated protein kinase 2
Q00610	CLTC	1	1			0	Clathrin heavy chain 1
P62273	RPS29	1	1			0	40S ribosomal protein S29
O14966	RAB29	1	1			0	Ras-related protein Rab-7L1
Q96CT7	CCDC124	1	1			0	Coiled-coil domain-containing protein 124
Q6YN16	HSDL2	1	1			0	Hydroxysteroid dehydrogenase-like protein 2
O95433	AHSA1	1	1			0	Activator of 90 kDa heat shock protein ATPase homolog 1
P60866	RPS20	1	1			0	40S ribosomal protein S20
P51784	USP11	1	1			0	Ubiquitin carboxyl-terminal hydrolase 11
P09874	PARP1	1	1			0	Poly [ADP-ribose] polymerase 1
P48444	ARCN1	1	1			0	Coatomer subunit delta
Q9NQW6	ANLN	1	1			0	Anillin
P42356	PI4KA	1	1			0	Phosphatidylinositol 4-kinase alpha
Q14677	CLINT1	1	1			0	Clathrin interactor 1
P41252	IARS1	1	1			0	Isoleucine--tRNA ligase, cytoplasmic
Q6Y7W6	GIGYF2	1	1			0	GRB10-interacting GYF protein 2
Q14008	CKAP5	1	1			0	Cytoskeleton-associated protein 5
O00178	GTPBP1	1	1			0	GTP-binding protein 1
P62851	RPS25	1	1			0	40S ribosomal protein S25
Q8IWB9	TEX2	1	1			0	Testis-expressed protein 2
Q8IZD4	DCP1B	1	1			0	mRNA-decapping enzyme 1B
Q9BY44	EIF2A	1	1			0	Eukaryotic translation initiation factor 2A
P0DN79	CBSL	1	1			0	Cystathionine beta-synthase-like protein
Q15751	HERC1	1	1			0	Probable E3 ubiquitin-protein ligase HERC1
P82094	TMF1	1	1			0	TATA element modulatory factor
Q8NE01	CNNM3	1	1			0	Metal transporter CNNM3
P48454	PPP3CC	1	1			0	Serine/threonine-protein phosphatase 2B catalytic subunit gamma isoform
P06576	ATP5F1B	1	1			0	ATP synthase subunit beta, mitochondrial
P56192	MARS1	1	1			0	Methionine--tRNA ligase, cytoplasmic
O95861	BPNT1	1	1			0	3'(2'),5'-bisphosphate nucleotidase 1
Q5T160	RARS2	1	1			0	Probable arginine--tRNA ligase, mitochondrial
P53985	SLC16A1	1	1			0	Monocarboxylate transporter 1
Q9BVP2	GNL3	1	1			0	Guanine nucleotide-binding protein-like 3
Q8NAU1	FNDC5	1	1			0	Fibronectin type III domain-containing protein 5
P62495	ETF1	1	1			0	Eukaryotic peptide chain release factor subunit 1
Q99567	NUP88	1	1			0	Nuclear pore complex protein Nup88
Q86UD4	ZNF329	1	1			0	Zinc finger protein 329

## Sheet: KRAS G12D vs KRAS WT
Acc #	Gene	KRAS		KRAS G12D		Fold change	Protein Name
		Num Unique	Peptide Count	Num Unique	Peptide Count
Q01082	SPTBN1			12	12	#DIV/0!	Spectrin beta chain, non-erythrocytic 1
Q04637	EIF4G1			11	12	#DIV/0!	Eukaryotic translation initiation factor 4 gamma 1
P08670	VIM			10	11	#DIV/0!	Vimentin
P21333	FLNA			11	11	#DIV/0!	Filamin-A
Q14669	TRIP12			8	11	#DIV/0!	E3 ubiquitin-protein ligase TRIP12
Q3V6T2	CCDC88A			9	10	#DIV/0!	Girdin
P17844	DDX5			7	7	#DIV/0!	Probable ATP-dependent RNA helicase DDX5
P20020	ATP2B1			6	7	#DIV/0!	Plasma membrane calcium-transporting ATPase 1
Q12923	PTPN13			7	7	#DIV/0!	Tyrosine-protein phosphatase non-receptor type 13
P35221	CTNNA1			6	7	#DIV/0!	Catenin alpha-1
Q8N4S9	MARVELD2			6	7	#DIV/0!	MARVEL domain-containing protein 2
P36578	RPL4			4	7	#DIV/0!	60S ribosomal protein L4
O75643	SNRNP200			7	7	#DIV/0!	U5 small nuclear ribonucleoprotein 200 kDa helicase
Q14247	CTTN			6	7	#DIV/0!	Src substrate cortactin
Q14315	FLNC			6	6	#DIV/0!	Filamin-C
P14635	CCNB1			6	6	#DIV/0!	G2/mitotic-specific cyclin-B1
P04920	SLC4A2			6	6	#DIV/0!	Anion exchange protein 2
P35579	MYH9			5	6	#DIV/0!	Myosin-9
P07948	LYN			4	5	#DIV/0!	Tyrosine-protein kinase Lyn
P49792	RANBP2			5	5	#DIV/0!	E3 SUMO-protein ligase RanBP2
P26232	CTNNA2			3	5	#DIV/0!	Catenin alpha-2
P45880	VDAC2			4	5	#DIV/0!	Voltage-dependent anion-selective channel protein 2
O00303	EIF3F			5	5	#DIV/0!	Eukaryotic translation initiation factor 3 subunit F
Q9Y2X9	ZNF281			3	5	#DIV/0!	Zinc finger protein 281
Q8N3C0	ASCC3			5	5	#DIV/0!	Activating signal cointegrator 1 complex subunit 3
Q96HP0	DOCK6			4	4	#DIV/0!	Dedicator of cytokinesis protein 6
Q8NC51	SERBP1			2	4	#DIV/0!	Plasminogen activator inhibitor 1 RNA-binding protein
O60941	DTNB			4	4	#DIV/0!	Dystrobrevin beta
P62805	H4C1			3	4	#DIV/0!	Histone H4
Q9BTX1	NDC1			3	4	#DIV/0!	Nucleoporin NDC1
Q02952	AKAP12			4	4	#DIV/0!	A-kinase anchor protein 12
Q8IYD1	GSPT2			4	4	#DIV/0!	Eukaryotic peptide chain release factor GTP-binding subunit ERF3B
P10809	HSPD1			3	4	#DIV/0!	60 kDa heat shock protein, mitochondrial
Q9UHD8	SEPTIN9			4	4	#DIV/0!	Septin-9
Q99808	SLC29A1			3	4	#DIV/0!	Equilibrative nucleoside transporter 1
P53794	SLC5A3			4	4	#DIV/0!	Sodium/myo-inositol cotransporter
P49790	NUP153			4	4	#DIV/0!	Nuclear pore complex protein Nup153
Q9H1A4	ANAPC1			3	3	#DIV/0!	Anaphase-promoting complex subunit 1
O15027	SEC16A			3	3	#DIV/0!	Protein transport protein Sec16A
Q9Y4J8	DTNA			3	3	#DIV/0!	Dystrobrevin alpha
Q9NQC3	RTN4			2	3	#DIV/0!	Reticulon-4
Q9H1K4	SLC25A18			2	3	#DIV/0!	Mitochondrial glutamate carrier 2
Q5VT25	CDC42BPA			3	3	#DIV/0!	Serine/threonine-protein kinase MRCK alpha
P46060	RANGAP1			3	3	#DIV/0!	Ran GTPase-activating protein 1
P47756	CAPZB			2	3	#DIV/0!	F-actin-capping protein subunit beta
Q8IZH2	XRN1			3	3	#DIV/0!	5'-3' exoribonuclease 1
Q13123	IK			3	3	#DIV/0!	Protein Red
Q9NRG9	AAAS			2	3	#DIV/0!	Aladin
P15924	DSP			2	3	#DIV/0!	Desmoplakin
O15371	EIF3D			3	3	#DIV/0!	Eukaryotic translation initiation factor 3 subunit D
Q9UKV3	ACIN1			3	3	#DIV/0!	Apoptotic chromatin condensation inducer in the nucleus
A6NDG6	PGP			3	3	#DIV/0!	Glycerol-3-phosphate phosphatase
Q8NI35	PATJ			3	3	#DIV/0!	InaD-like protein
Q9HCM4	EPB41L5			2	3	#DIV/0!	Band 4.1-like protein 5
P46777	RPL5			2	3	#DIV/0!	60S ribosomal protein L5
Q14C86	GAPVD1			3	3	#DIV/0!	GTPase-activating protein and VPS9 domain-containing protein 1
A4D1S0	KLRG2			2	2	#DIV/0!	Killer cell lectin-like receptor subfamily G member 2
Q15942	ZYX			2	2	#DIV/0!	Zyxin
Q8IZP0	ABI1			1	2	#DIV/0!	Abl interactor 1
Q7RTN6	STRADA			1	2	#DIV/0!	STE20-related kinase adapter protein alpha
Q9UQN3	CHMP2B			2	2	#DIV/0!	Charged multivesicular body protein 2b
Q96JH8	RADIL			2	2	#DIV/0!	Ras-associating and dilute domain-containing protein
P40227	CCT6A			2	2	#DIV/0!	T-complex protein 1 subunit zeta
P29401	TKT			2	2	#DIV/0!	Transketolase
Q9UNF0	PACSIN2			2	2	#DIV/0!	Protein kinase C and casein kinase substrate in neurons protein 2
Q96I34	PPP1R16A			2	2	#DIV/0!	Protein phosphatase 1 regulatory subunit 16A
P57087	JAM2			2	2	#DIV/0!	Junctional adhesion molecule B
P61026	RAB10			1	2	#DIV/0!	Ras-related protein Rab-10
Q96EY5	MVB12A			2	2	#DIV/0!	Multivesicular body subunit 12A
Q8N3R9	PALS1			2	2	#DIV/0!	Protein PALS1
Q6IAA8	LAMTOR1			2	2	#DIV/0!	Ragulator complex protein LAMTOR1
Q92859	NEO1			2	2	#DIV/0!	Neogenin
Q13573	SNW1			2	2	#DIV/0!	SNW domain-containing protein 1
Q9H2U1	DHX36			2	2	#DIV/0!	ATP-dependent DNA/RNA helicase DHX36
O96013	PAK4			2	2	#DIV/0!	Serine/threonine-protein kinase PAK 4
Q8TCU4	ALMS1			2	2	#DIV/0!	Alstrom syndrome protein 1
O15260	SURF4			1	2	#DIV/0!	Surfeit locus protein 4
P35606	COPB2			2	2	#DIV/0!	Coatomer subunit beta'
P09543	CNP			2	2	#DIV/0!	2',3'-cyclic-nucleotide 3'-phosphodiesterase
O75695	RP2			1	2	#DIV/0!	Protein XRP2
O75387	SLC43A1			1	2	#DIV/0!	Large neutral amino acids transporter small subunit 3
Q3SXY8	ARL13B			2	2	#DIV/0!	ADP-ribosylation factor-like protein 13B
Q8NFZ8	CADM4			2	2	#DIV/0!	Cell adhesion molecule 4
Q96A49	SYAP1			2	2	#DIV/0!	Synapse-associated protein 1
Q6STE5	SMARCD3			2	2	#DIV/0!	SWI/SNF-related matrix-associated actin-dependent regulator of chromatin subfamily D member 3
Q9NR30	DDX21			2	2	#DIV/0!	Nucleolar RNA helicase 2
Q9Y2J0	RPH3A			2	2	#DIV/0!	Rabphilin-3A
P25705	ATP5F1A			2	2	#DIV/0!	ATP synthase subunit alpha, mitochondrial
Q9Y5Q8	GTF3C5			2	2	#DIV/0!	General transcription factor 3C polypeptide 5
O14979	HNRNPDL			2	2	#DIV/0!	Heterogeneous nuclear ribonucleoprotein D-like
Q7Z434	MAVS			2	2	#DIV/0!	Mitochondrial antiviral-signaling protein
O95163	ELP1			2	2	#DIV/0!	Elongator complex protein 1
P27708	CAD			2	2	#DIV/0!	CAD protein
Q9UL25	RAB21			1	1	#DIV/0!	Ras-related protein Rab-21
O43597	SPRY2			1	1	#DIV/0!	Protein sprouty homolog 2
Q2VPK5	CTU2			1	1	#DIV/0!	Cytoplasmic tRNA 2-thiolation protein 2
P22626	HNRNPA2B1			1	1	#DIV/0!	Heterogeneous nuclear ribonucleoproteins A2/B1
O00487	PSMD14			1	1	#DIV/0!	26S proteasome non-ATPase regulatory subunit 14
Q5T3I0	GPATCH4			1	1	#DIV/0!	G patch domain-containing protein 4
Q9NYZ3	GTSE1			1	1	#DIV/0!	G2 and S phase-expressed protein 1
O75376	NCOR1			1	1	#DIV/0!	Nuclear receptor corepressor 1
Q9NVP1	DDX18			1	1	#DIV/0!	ATP-dependent RNA helicase DDX18
Q9GZU7	CTDSP1			1	1	#DIV/0!	Carboxy-terminal domain RNA polymerase II polypeptide A small phosphatase 1
Q14680	MELK			1	1	#DIV/0!	Maternal embryonic leucine zipper kinase
Q9NZC7	WWOX			1	1	#DIV/0!	WW domain-containing oxidoreductase
Q9NRV9	HEBP1			1	1	#DIV/0!	Heme-binding protein 1
Q96R06	SPAG5			1	1	#DIV/0!	Sperm-associated antigen 5
Q7KZI7	MARK2			1	1	#DIV/0!	Serine/threonine-protein kinase MARK2
Q8TD55	PLEKHO2			1	1	#DIV/0!	Pleckstrin homology domain-containing family O member 2
O95208	EPN2			1	1	#DIV/0!	Epsin-2
Q14839	CHD4			1	1	#DIV/0!	Chromodomain-helicase-DNA-binding protein 4
Q658P3	STEAP3			1	1	#DIV/0!	Metalloreductase STEAP3
Q96IG2	FBXL20			1	1	#DIV/0!	F-box/LRR-repeat protein 20
P10321	HLA-C			1	1	#DIV/0!	HLA class I histocompatibility antigen, C alpha chain
P61619	SEC61A1			1	1	#DIV/0!	Protein transport protein Sec61 subunit alpha isoform 1
Q9Y230	RUVBL2			1	1	#DIV/0!	RuvB-like 2
Q96HU8	DIRAS2			1	1	#DIV/0!	GTP-binding protein Di-Ras2
P61764	STXBP1			1	1	#DIV/0!	Syntaxin-binding protein 1
P48643	CCT5			1	1	#DIV/0!	T-complex protein 1 subunit epsilon
P46940	IQGAP1			1	1	#DIV/0!	Ras GTPase-activating-like protein IQGAP1
Q8WUY9	DEPDC1B			1	1	#DIV/0!	DEP domain-containing protein 1B
O00159	MYO1C			1	1	#DIV/0!	Unconventional myosin-Ic
Q9UH62	ARMCX3			1	1	#DIV/0!	Armadillo repeat-containing X-linked protein 3
Q9Y265	RUVBL1			1	1	#DIV/0!	RuvB-like 1
P62314	SNRPD1			1	1	#DIV/0!	Small nuclear ribonucleoprotein Sm D1
Q13200	PSMD2			1	1	#DIV/0!	26S proteasome non-ATPase regulatory subunit 2
Q8TEX9	IPO4			1	1	#DIV/0!	Importin-4
Q9NP80	PNPLA8			1	1	#DIV/0!	Calcium-independent phospholipase A2-gamma
Q9Y5K6	CD2AP			1	1	#DIV/0!	CD2-associated protein
Q9BZI7	UPF3B			1	1	#DIV/0!	Regulator of nonsense transcripts 3B
O00541	PES1			1	1	#DIV/0!	Pescadillo homolog
P59780	AP3S2			1	1	#DIV/0!	AP-3 complex subunit sigma-2
O95801	TTC4			1	1	#DIV/0!	Tetratricopeptide repeat protein 4
A1IGU5	ARHGEF37			1	1	#DIV/0!	Rho guanine nucleotide exchange factor 37
Q8N163	CCAR2			1	1	#DIV/0!	Cell cycle and apoptosis regulator protein 2
Q96Q45	TMEM237			1	1	#DIV/0!	Transmembrane protein 237
P30876	POLR2B			1	1	#DIV/0!	DNA-directed RNA polymerase II subunit RPB2
Q7Z7A3	CTU1			1	1	#DIV/0!	Cytoplasmic tRNA 2-thiolation protein 1
Q9BYI3	FAM126A			1	1	#DIV/0!	Hyccin
P61353	RPL27			1	1	#DIV/0!	60S ribosomal protein L27
Q13765	NACA			1	1	#DIV/0!	Nascent polypeptide-associated complex subunit alpha
P61626	LYZ			1	1	#DIV/0!	Lysozyme C
O00161	SNAP23			1	1	#DIV/0!	Synaptosomal-associated protein 23
P11801	PSKH1			1	1	#DIV/0!	Serine/threonine-protein kinase H1
Q9UGI8	TES			1	1	#DIV/0!	Testin
P51572	BCAP31			1	1	#DIV/0!	B-cell receptor-associated protein 31
Q3MIP1	ITPRIPL2			1	1	#DIV/0!	Inositol 1,4,5-trisphosphate receptor-interacting protein-like 2
Q16850	CYP51A1			1	1	#DIV/0!	Lanosterol 14-alpha demethylase
Q9Y2I1	NISCH			1	1	#DIV/0!	Nischarin
Q9Y2I7	PIKFYVE			1	1	#DIV/0!	1-phosphatidylinositol 3-phosphate 5-kinase
Q6B0I6	KDM4D			1	1	#DIV/0!	Lysine-specific demethylase 4D
P14209	CD99			1	1	#DIV/0!	CD99 antigen
P07306	ASGR1			1	1	#DIV/0!	Asialoglycoprotein receptor 1
O60763	USO1			1	1	#DIV/0!	General vesicular transport factor p115
Q9H425	C1orf198			1	1	#DIV/0!	Uncharacterized protein C1orf198
B2RTY4	MYO9A			1	1	#DIV/0!	Unconventional myosin-IXa
Q5UIP0	RIF1			1	1	#DIV/0!	Telomere-associated protein RIF1
Q9Y5X1	SNX9			1	1	#DIV/0!	Sorting nexin-9
Q15005	SPCS2			1	1	#DIV/0!	Signal peptidase complex subunit 2
P11473	VDR			1	1	#DIV/0!	Vitamin D3 receptor
Q96J84	KIRREL1			1	1	#DIV/0!	Kin of IRRE-like protein 1
O15056	SYNJ2			1	1	#DIV/0!	Synaptojanin-2
Q9BV38	WDR18			1	1	#DIV/0!	WD repeat-containing protein 18
P46013	MKI67			1	1	#DIV/0!	Proliferation marker protein Ki-67
Q9UQR1	ZNF148			1	1	#DIV/0!	Zinc finger protein 148
Q5SNV9	C1orf167			1	1	#DIV/0!	Uncharacterized protein C1orf167
Q8IYH5	ZZZ3			1	1	#DIV/0!	ZZ-type zinc finger-containing protein 3
Q93073	SECISBP2L			1	1	#DIV/0!	Selenocysteine insertion sequence-binding protein 2-like
Q9BT22	ALG1			1	1	#DIV/0!	Chitobiosyldiphosphodolichol beta-mannosyltransferase
Q15392	DHCR24			1	1	#DIV/0!	Delta(24)-sterol reductase
P31323	PRKAR2B			1	1	#DIV/0!	cAMP-dependent protein kinase type II-beta regulatory subunit
Q9P2E7	PCDH10			1	1	#DIV/0!	Protocadherin-10
P05388	RPLP0			1	1	#DIV/0!	60S acidic ribosomal protein P0
Q9UKK9	NUDT5			1	1	#DIV/0!	ADP-sugar pyrophosphatase
Q6ZQY3	GADL1			1	1	#DIV/0!	Acidic amino acid decarboxylase GADL1
O43143	DHX15			1	1	#DIV/0!	Pre-mRNA-splicing factor ATP-dependent RNA helicase DHX15
P61803	DAD1			1	1	#DIV/0!	Dolichyl-diphosphooligosaccharide--protein glycosyltransferase subunit DAD1
O95714	HERC2			1	1	#DIV/0!	E3 ubiquitin-protein ligase HERC2
Q9Y490	TLN1	1	1	15	18	18	Talin-1
Q9C0C2	TNKS1BP1	2	2	20	22	11	182 kDa tankyrase-1-binding protein
Q96N67	DOCK7	3	3	23	28	9.33333	Dedicator of cytokinesis protein 7
Q00341	HDLBP	1	1	7	9	9	Vigilin
Q9H2G2	SLK	3	3	18	22	7.33333	STE20-like serine/threonine-protein kinase
Q9H223	EHD4	1	1	6	6	6	EH domain-containing protein 4
Q9Y2U8	LEMD3	1	1	5	6	6	Inner nuclear membrane protein Man1
P29320	EPHA3	1	1	2	5	5	Ephrin type-A receptor 3
Q5JTV8	TOR1AIP1	1	1	4	5	5	Torsin-1A-interacting protein 1
P04083	ANXA1	2	2	8	9	4.5	Annexin A1
Q86X29	LSR	1	2	5	9	4.5	Lipolysis-stimulated lipoprotein receptor
P46977	STT3A	2	2	5	9	4.5	Dolichyl-diphosphooligosaccharide--protein glycosyltransferase subunit STT3A
Q13813	SPTAN1	9	9	29	36	4	Spectrin alpha chain, non-erythrocytic 1
Q9UIW2	PLXNA1	6	7	18	28	4	Plexin-A1
Q9BXI6	TBC1D10A	1	1	3	4	4	TBC1 domain family member 10A
Q14008	CKAP5	1	1	3	4	4	Cytoskeleton-associated protein 5
Q8WU90	ZC3H15	1	1	4	4	4	Zinc finger CCCH domain-containing protein 15
P42356	PI4KA	1	1	4	4	4	Phosphatidylinositol 4-kinase alpha
Q13492	PICALM	1	1	4	4	4	Phosphatidylinositol-binding clathrin assembly protein
P33993	MCM7	1	1	4	4	4	DNA replication licensing factor MCM7
P55196	AFDN	11	15	32	53	3.53333	Afadin
P26641	EEF1G	2	2	4	7	3.5	Elongation factor 1-gamma
Q02878	RPL6	2	2	5	7	3.5	60S ribosomal protein L6
Q5VT06	CEP350	2	2	5	7	3.5	Centrosome-associated protein 350
P29317	EPHA2	10	14	23	47	3.35714	Ephrin type-A receptor 2
Q13177	PAK2	3	3	8	10	3.33333	Serine/threonine-protein kinase PAK 2
Q14160	SCRIB	14	17	32	51	3	Protein scribble homolog
Q9UQB8	BAIAP2	2	3	6	9	3	Brain-specific angiogenesis inhibitor 1-associated protein 2
Q02487	DSC2	2	2	5	6	3	Desmocollin-2
Q6P1N0	CC2D1A	2	2	6	6	3	Coiled-coil and C2 domain-containing protein 1A
P48444	ARCN1	1	1	3	3	3	Coatomer subunit delta
P53350	PLK1	1	1	3	3	3	Serine/threonine-protein kinase PLK1
Q9NVI1	FANCI	1	1	2	3	3	Fanconi anemia group I protein
Q7L014	DDX46	1	1	3	3	3	Probable ATP-dependent RNA helicase DDX46
Q6Y7W6	GIGYF2	1	1	3	3	3	GRB10-interacting GYF protein 2
Q9BY44	EIF2A	1	1	3	3	3	Eukaryotic translation initiation factor 2A
P04049	RAF1	5	7	11	20	2.85714	RAF proto-oncogene serine/threonine-protein kinase
Q9Y6N7	ROBO1	4	4	9	11	2.75	Roundabout homolog 1
Q9UHB9	SRP68	4	4	10	11	2.75	Signal recognition particle subunit SRP68
P13637	ATP1A3	5	7	13	19	2.71429	Sodium/potassium-transporting ATPase subunit alpha-3
P49327	FASN	14	14	31	37	2.64286	Fatty acid synthase
P27816	MAP4	9	11	16	28	2.54545	Microtubule-associated protein 4
Q9UNY4	TTF2	5	6	12	15	2.5	Transcription termination factor 2
Q07157	TJP1	3	4	8	10	2.5	Tight junction protein ZO-1
P16333	NCK1	2	2	5	5	2.5	Cytoplasmic protein NCK1
P61978	HNRNPK	2	2	5	5	2.5	Heterogeneous nuclear ribonucleoprotein K
Q01968	OCRL	2	2	4	5	2.5	Inositol polyphosphate 5-phosphatase OCRL
P14923	JUP	2	2	4	5	2.5	Junction plakoglobin
O60716	CTNND1	10	16	24	38	2.375	Catenin delta-1
Q92597	NDRG1	4	8	8	19	2.375	Protein NDRG1
O00571	DDX3X	3	3	6	7	2.33333	ATP-dependent RNA helicase DDX3X
Q00013	MPP1	2	3	5	7	2.33333	55 kDa erythrocyte membrane protein
Q9H2H9	SLC38A1	2	3	5	7	2.33333	Sodium-coupled neutral amino acid transporter 1
Q13085	ACACA	46	72	84	160	2.22222	Acetyl-CoA carboxylase 1
Q96AC1	FERMT2	13	19	22	42	2.21053	Fermitin family homolog 2
Q9BX67	JAM3	6	10	6	20	2	Junctional adhesion molecule C
Q16512	PKN1	4	5	8	10	2	Serine/threonine-protein kinase N1
P07355	ANXA2	3	4	7	8	2	Annexin A2
P63244	RACK1	3	4	6	8	2	Receptor of activated protein C kinase 1
Q8IXJ6	SIRT2	2	2	3	4	2	NAD-dependent protein deacetylase sirtuin-2
O43175	PHGDH	2	2	3	4	2	D-3-phosphoglycerate dehydrogenase
P62913	RPL11	2	2	2	4	2	60S ribosomal protein L11
Q9NSE4	IARS2	1	2	4	4	2	Isoleucine--tRNA ligase, mitochondrial
O14595	CTDSP2	1	1	1	2	2	Carboxy-terminal domain RNA polymerase II polypeptide A small phosphatase 2
Q9H3Q1	CDC42EP4	1	1	2	2	2	Cdc42 effector protein 4
Q92997	DVL3	1	1	2	2	2	Segment polarity protein dishevelled homolog DVL-3
Q92620	DHX38	1	1	1	2	2	Pre-mRNA-splicing factor ATP-dependent RNA helicase PRP16
O14974	PPP1R12A	1	1	2	2	2	Protein phosphatase 1 regulatory subunit 12A
Q6PJT7	ZC3H14	1	1	2	2	2	Zinc finger CCCH domain-containing protein 14
P08243	ASNS	1	1	1	2	2	Asparagine synthetase [glutamine-hydrolyzing]
P57088	TMEM33	1	1	2	2	2	Transmembrane protein 33
Q00610	CLTC	1	1	1	2	2	Clathrin heavy chain 1
O95433	AHSA1	1	1	2	2	2	Activator of 90 kDa heat shock protein ATPase homolog 1
P53985	SLC16A1	1	1	1	2	2	Monocarboxylate transporter 1
Q9BVP2	GNL3	1	1	2	2	2	Guanine nucleotide-binding protein-like 3
P05023	ATP1A1	12	18	22	34	1.88889	Sodium/potassium-transporting ATPase subunit alpha-1
P07947	YES1	5	8	11	15	1.875	Tyrosine-protein kinase Yes
P61221	ABCE1	5	7	10	13	1.85714	ATP-binding cassette sub-family E member 1
P11021	HSPA5	7	12	15	22	1.83333	Endoplasmic reticulum chaperone BiP
P15056	BRAF	3	5	6	9	1.8	Serine/threonine-protein kinase B-raf
P15880	RPS2	4	5	6	9	1.8	40S ribosomal protein S2
Q13885	TUBB2A	5	9	10	16	1.77778	Tubulin beta-2A chain
Q9BVA1	TUBB2B	5	9	10	16	1.77778	Tubulin beta-2B chain
P05556	ITGB1	10	20	17	35	1.75	Integrin beta-1
P10398	ARAF	2	4	4	7	1.75	Serine/threonine-protein kinase A-Raf
P50443	SLC26A2	4	4	7	7	1.75	Sulfate transporter
P13639	EEF2	11	15	14	26	1.73333	Elongation factor 2
O00186	STXBP3	5	7	9	12	1.71429	Syntaxin-binding protein 3
P35613	BSG	4	10	7	17	1.7	Basigin
Q7Z2W4	ZC3HAV1	13	19	19	32	1.68421	Zinc finger CCCH-type antiviral protein 1
P08195	SLC3A2	15	28	18	47	1.67857	4F2 cell-surface antigen heavy chain
O15440	ABCC5	6	6	9	10	1.66667	Multidrug resistance-associated protein 5
Q01650	SLC7A5	2	3	4	5	1.66667	Large neutral amino acids transporter small subunit 1
Q9H0W5	CCDC8	3	3	4	5	1.66667	Coiled-coil domain-containing protein 8
P10599	TXN	3	3	4	5	1.66667	Thioredoxin
P08240	SRPRA	3	3	5	5	1.66667	Signal recognition particle receptor subunit alpha
P04843	RPN1	3	3	3	5	1.66667	Dolichyl-diphosphooligosaccharide--protein glycosyltransferase subunit 1
P11166	SLC2A1	2	8	2	13	1.625	Solute carrier family 2, facilitated glucose transporter member 1
Q9UKE5	TNIK	10	13	13	21	1.61538	TRAF2 and NCK-interacting protein kinase
O95819	MAP4K4	7	10	9	16	1.6	Mitogen-activated protein kinase kinase kinase kinase 4
A0FGR8	ESYT2	4	5	5	8	1.6	Extended synaptotagmin-2
Q14118	DAG1	3	5	4	8	1.6	Dystroglycan
O00401	WASL	3	5	4	8	1.6	Neural Wiskott-Aldrich syndrome protein
P68371	TUBB4B	8	12	11	19	1.58333	Tubulin beta-4B chain
P68363	TUBA1B	9	24	15	37	1.54167	Tubulin alpha-1B chain
Q9BQE3	TUBA1C	9	24	14	36	1.5	Tubulin alpha-1C chain
P55011	SLC12A2	11	14	13	21	1.5	Solute carrier family 12 member 2
O94804	STK10	4	4	4	6	1.5	Serine/threonine-protein kinase 10
Q9Y624	F11R	3	4	5	6	1.5	Junctional adhesion molecule A
Q04656	ATP7A	4	4	4	6	1.5	Copper-transporting ATPase 1
Q9Y295	DRG1	2	2	3	3	1.5	Developmentally-regulated GTP-binding protein 1
O43290	SART1	2	2	3	3	1.5	U4/U6.U5 tri-snRNP-associated protein 1
Q99618	CDCA3	2	2	2	3	1.5	Cell division cycle-associated protein 3
P52292	KPNA2	2	2	3	3	1.5	Importin subunit alpha-1
O95297	MPZL1	1	2	3	3	1.5	Myelin protein zero-like protein 1
Q92945	KHSRP	2	2	3	3	1.5	Far upstream element-binding protein 2
O75044	SRGAP2	1	2	3	3	1.5	SLIT-ROBO Rho GTPase-activating protein 2
Q09666	AHNAK	93	141	126	211	1.49645	Neuroblast differentiation-associated protein AHNAK
P11171	EPB41	10	15	18	22	1.46667	Protein 4.1
Q92900	UPF1	10	13	13	19	1.46154	Regulator of nonsense transcripts 1
O43865	AHCYL1	5	11	10	16	1.45455	S-adenosylhomocysteine hydrolase-like protein 1
Q92692	NECTIN2	7	11	6	16	1.45455	Nectin-2
Q13509	TUBB3	6	9	8	13	1.44444	Tubulin beta-3 chain
P05141	SLC25A5	9	17	11	24	1.41176	ADP/ATP translocase 2
Q96RT1	ERBIN	8	10	11	14	1.4	Erbin
Q16513	PKN2	5	5	6	7	1.4	Serine/threonine-protein kinase N2
Q16181	SEPTIN7	3	5	4	7	1.4	Septin-7
O75054	IGSF3	10	13	13	18	1.38462	Immunoglobulin superfamily member 3
Q9UNF1	MAGED2	5	8	9	11	1.375	Melanoma-associated antigen D2
P04350	TUBB4A	7	11	9	15	1.36364	Tubulin beta-4A chain
P78310	CXADR	12	21	11	28	1.33333	Coxsackievirus and adenovirus receptor
P07437	TUBB	11	18	14	24	1.33333	Tubulin beta chain
Q12959	DLG1	7	9	8	12	1.33333	Disks large homolog 1
Q00587	CDC42EP1	3	6	6	8	1.33333	Cdc42 effector protein 1
P98172	EFNB1	2	3	2	4	1.33333	Ephrin-B1
O43395	PRPF3	2	3	3	4	1.33333	U4/U6 small nuclear ribonucleoprotein Prp3
Q9HAU0	PLEKHA5	3	3	4	4	1.33333	Pleckstrin homology domain-containing family A member 5
P81605	DCD	2	3	2	4	1.33333	Dermcidin
Q9BSJ8	ESYT1	13	19	12	25	1.31579	Extended synaptotagmin-1
P78344	EIF4G2	10	16	14	21	1.3125	Eukaryotic translation initiation factor 4 gamma 2
Q16625	OCLN	5	10	6	13	1.3	Occludin
Q8IZ21	PHACTR4	7	10	7	13	1.3	Phosphatase and actin regulator 4
P51610	HCFC1	6	7	8	9	1.28571	Host cell factor 1
P12235	SLC25A4	4	8	7	10	1.25	ADP/ATP translocase 1
Q9Y6M7	SLC4A7	8	17	11	21	1.23529	Sodium bicarbonate cotransporter 3
Q8N4C8	MINK1	13	17	12	21	1.23529	Misshapen-like kinase 1
O43491	EPB41L2	34	60	35	74	1.23333	Band 4.1-like protein 2
Q7Z2K8	GPRIN1	9	9	9	11	1.22222	G protein-regulated inducer of neurite outgrowth 1
O60271	SPAG9	9	10	11	12	1.2	C-Jun-amino-terminal kinase-interacting protein 4
Q9H8V3	ECT2	5	5	5	6	1.2	Protein ECT2
P15170	GSPT1	4	5	6	6	1.2	Eukaryotic peptide chain release factor GTP-binding subunit ERF3A
P0CG47	UBB	5	16	5	19	1.1875	Polyubiquitin-B
Q13586	STIM1	12	18	12	21	1.16667	Stromal interaction molecule 1
P61011	SRP54	4	6	5	7	1.16667	Signal recognition particle 54 kDa protein
P62917	RPL8	4	6	3	7	1.16667	60S ribosomal protein L8
P30260	CDC27	5	6	5	7	1.16667	Cell division cycle protein 27 homolog
P35240	NF2	7	7	6	8	1.14286	Merlin
P42167	TMPO	14	30	15	34	1.13333	Lamina-associated polypeptide 2, isoforms beta/gamma
P48741	HSPA7	4	8	3	9	1.125	Putative heat shock 70 kDa protein 7
Q92797	SYMPK	8	8	7	9	1.125	Symplekin
P12236	SLC25A6	8	17	11	19	1.11765	ADP/ATP translocase 3
Q14126	DSG2	47	129	49	142	1.10078	Desmoglein-2
P05165	PCCA	36	74	37	81	1.09459	Propionyl-CoA carboxylase alpha chain, mitochondrial
Q9UM54	MYO6	41	75	40	82	1.09333	Unconventional myosin-VI
P00338	LDHA	8	13	10	14	1.07692	L-lactate dehydrogenase A chain
O60245	PCDH7	13	24	14	25	1.04167	Protocadherin-7
P17066	HSPA6	5	10	4	10	1	Heat shock 70 kDa protein 6
Q9UEY8	ADD3	6	8	5	8	1	Gamma-adducin
Q08211	DHX9	5	7	7	7	1	ATP-dependent RNA helicase A
P60842	EIF4A1	5	7	6	7	1	Eukaryotic initiation factor 4A-I
Q15758	SLC1A5	5	7	5	7	1	Neutral amino acid transporter B(0)
Q99613	EIF3C	4	7	6	7	1	Eukaryotic translation initiation factor 3 subunit C
P78347	GTF2I	6	6	6	6	1	General transcription factor II-I
O75396	SEC22B	3	6	4	6	1	Vesicle-trafficking protein SEC22b
O00213	APBB1	4	5	4	5	1	Amyloid-beta A4 precursor protein-binding family B member 1
Q14254	FLOT2	4	5	5	5	1	Flotillin-2
Q15365	PCBP1	3	4	4	4	1	Poly(rC)-binding protein 1
P62191	PSMC1	3	4	3	4	1	26S proteasome regulatory subunit 4
Q8N0X7	SPART	4	4	4	4	1	Spartin
Q9UM82	SPATA2	4	4	4	4	1	Spermatogenesis-associated protein 2
P62701	RPS4X	2	4	3	4	1	40S ribosomal protein S4, X isoform
Q9ULF5	SLC39A10	2	4	2	4	1	Zinc transporter ZIP10
Q9NQS7	INCENP	4	4	3	4	1	Inner centromere protein
Q15366	PCBP2	2	3	3	3	1	Poly(rC)-binding protein 2
P36873	PPP1CC	2	3	3	3	1	Serine/threonine-protein phosphatase PP1-gamma catalytic subunit
Q8NI36	WDR36	3	3	3	3	1	WD repeat-containing protein 36
P39023	RPL3	3	3	3	3	1	60S ribosomal protein L3
Q14157	UBAP2L	3	3	1	3	1	Ubiquitin-associated protein 2-like
P62829	RPL23	1	2	2	2	1	60S ribosomal protein L23
Q96JP5	ZFP91	1	2	1	2	1	E3 ubiquitin-protein ligase ZFP91
O95551	TDP2	2	2	2	2	1	Tyrosyl-DNA phosphodiesterase 2
P62491	RAB11A	1	2	1	2	1	Ras-related protein Rab-11A
Q13506	NAB1	2	2	2	2	1	NGFI-A-binding protein 1
Q9UMZ2	SYNRG	2	2	2	2	1	Synergin gamma
P46776	RPL27A	1	1	1	1	1	60S ribosomal protein L27a
P04439	HLA-A	1	1	1	1	1	HLA class I histocompatibility antigen, A alpha chain
P82094	TMF1	1	1	1	1	1	TATA element modulatory factor
Q96K37	SLC35E1	1	1	1	1	1	Solute carrier family 35 member E1
P48454	PPP3CC	1	1	1	1	1	Serine/threonine-protein phosphatase 2B catalytic subunit gamma isoform
P06576	ATP5F1B	1	1	1	1	1	ATP synthase subunit beta, mitochondrial
P19367	HK1	1	1	1	1	1	Hexokinase-1
P14868	DARS1	1	1	1	1	1	Aspartate--tRNA ligase, cytoplasmic
P49368	CCT3	1	1	1	1	1	T-complex protein 1 subunit gamma
Q9Y2L1	DIS3	1	1	1	1	1	Exosome complex exonuclease RRP44
Q99567	NUP88	1	1	1	1	1	Nuclear pore complex protein Nup88
O60318	MCM3AP	1	65	1	62	0.953846	Germinal-center associated nuclear protein
Q9Y2J2	EPB41L3	15	18	11	17	0.944444	Band 4.1-like protein 3
P34931	HSPA1L	7	14	6	13	0.928571	Heat shock 70 kDa protein 1-like
P0DMV8	HSPA1A	14	24	11	22	0.916667	Heat shock 70 kDa protein 1A
P0DMV9	HSPA1B	14	24	11	22	0.916667	Heat shock 70 kDa protein 1B
P02768	ALB	5	23	5	21	0.913043	Albumin
P43121	MCAM	7	11	8	10	0.909091	Cell surface glycoprotein MUC18
Q96C24	SYTL4	10	11	7	10	0.909091	Synaptotagmin-like protein 4
Q9NNW5	WDR6	8	10	8	9	0.9	WD repeat-containing protein 6
Q00839	HNRNPU	6	10	6	9	0.9	Heterogeneous nuclear ribonucleoprotein U
P50990	CCT8	48	239	50	214	0.895397	T-complex protein 1 subunit theta
Q96F86	EDC3	7	9	6	8	0.888889	Enhancer of mRNA-decapping protein 3
Q9HCS7	XAB2	21	32	18	28	0.875	Pre-mRNA-splicing factor SYF1
P37802	TAGLN2	7	7	5	6	0.857143	Transgelin-2
Q00325	SLC25A3	4	7	4	6	0.857143	Phosphate carrier protein, mitochondrial
P17987	TCP1	5	7	5	6	0.857143	T-complex protein 1 subunit alpha
P11142	HSPA8	16	27	11	23	0.851852	Heat shock cognate 71 kDa protein
Q9NRZ9	HELLS	34	82	29	69	0.841463	Lymphoid-specific helicase
P11498	PC	61	195	57	163	0.835897	Pyruvate carboxylase, mitochondrial
Q8WTW3	COG1	5	6	4	5	0.833333	Conserved oligomeric Golgi complex subunit 1
P68104	EEF1A1	12	32	12	26	0.8125	Elongation factor 1-alpha 1
Q14739	LBR	8	20	9	16	0.8	Delta(14)-sterol reductase LBR
P62826	RAN	4	5	2	4	0.8	GTP-binding nuclear protein Ran
Q9NVA2	SEPTIN11	3	5	2	4	0.8	Septin-11
O95372	LYPLA2	6	21	6	16	0.761905	Acyl-protein thioesterase 2
Q15393	SF3B3	30	65	24	49	0.753846	Splicing factor 3B subunit 3
O75533	SF3B1	11	16	9	12	0.75	Splicing factor 3B subunit 1
P52594	AGFG1	5	8	4	6	0.75	Arf-GAP domain and FG repeat-containing protein 1
P35611	ADD1	4	4	3	3	0.75	Alpha-adducin
Q5SQN1	SNAP47	3	4	2	3	0.75	Synaptosomal-associated protein 47
P62195	PSMC5	3	4	2	3	0.75	26S proteasome regulatory subunit 8
P22234	PAICS	4	4	3	3	0.75	Multifunctional protein ADE2
P49959	MRE11	4	4	3	3	0.75	Double-strand break repair protein MRE11
P49207	RPL34	3	4	3	3	0.75	60S ribosomal protein L34
A0MZ66	SHTN1	4	4	3	3	0.75	Shootin-1
P60709	ACTB	14	26	10	19	0.730769	Actin, cytoplasmic 1
P15311	EZR	8	11	6	8	0.727273	Ezrin
P09651	HNRNPA1	5	7	4	5	0.714286	Heterogeneous nuclear ribonucleoprotein A1
Q9HC56	PCDH9	6	7	4	5	0.714286	Protocadherin-9
P07195	LDHB	7	10	5	7	0.7	L-lactate dehydrogenase B chain
Q96TA1	NIBAN2	5	10	5	7	0.7	Protein Niban 2
Q9ULK4	MED23	19	26	11	18	0.692308	Mediator of RNA polymerase II transcription subunit 23
P14618	PKM	7	13	8	9	0.692308	Pyruvate kinase PKM
Q96QD5	DEPDC7	9	16	9	11	0.6875	DEP domain-containing protein 7
Q13136	PPFIA1	4	6	4	4	0.666667	Liprin-alpha-1
P62280	RPS11	4	6	3	4	0.666667	40S ribosomal protein S11
P52272	HNRNPM	6	6	4	4	0.666667	Heterogeneous nuclear ribonucleoprotein M
P27105	STOM	3	3	2	2	0.666667	Stomatin
Q06830	PRDX1	3	3	2	2	0.666667	Peroxiredoxin-1
Q9ULM3	YEATS2	3	3	2	2	0.666667	YEATS domain-containing protein 2
Q9UBM7	DHCR7	2	3	2	2	0.666667	7-dehydrocholesterol reductase
O95373	IPO7	3	3	2	2	0.666667	Importin-7
Q9P2J5	LARS1	3	3	2	2	0.666667	Leucine--tRNA ligase, cytoplasmic
P23526	AHCY	3	3	2	2	0.666667	Adenosylhomocysteinase
P11274	BCR	3	3	2	2	0.666667	Breakpoint cluster region protein
Q96RQ3	MCCC1	20	42	17	27	0.642857	Methylcrotonoyl-CoA carboxylase subunit alpha, mitochondrial
P07900	HSP90AA1	7	11	6	7	0.636364	Heat shock protein HSP 90-alpha
O14654	IRS4	29	65	24	41	0.630769	Insulin receptor substrate 4
Q01780	EXOSC10	9	10	6	6	0.6	Exosome component 10
Q15836	VAMP3	4	5	3	3	0.6	Vesicle-associated membrane protein 3
P23588	EIF4B	4	5	2	3	0.6	Eukaryotic translation initiation factor 4B
P01116	KRAS	12	65	10	35	0.538462	GTPase KRas
Q99707	MTR	12	14	7	7	0.5	Methionine synthase
Q15334	LLGL1	7	10	4	5	0.5	Lethal(2) giant larvae protein homolog 1
P50402	EMD	4	8	4	4	0.5	Emerin
Q562R1	ACTBL2	5	6	2	3	0.5	Beta-actin-like protein 2
P06733	ENO1	4	6	3	3	0.5	Alpha-enolase
P04899	GNAI2	2	6	2	3	0.5	Guanine nucleotide-binding protein G(i) subunit alpha-2
P49006	MARCKSL1	3	4	2	2	0.5	MARCKS-related protein
Q8WTV0	SCARB1	3	4	2	2	0.5	Scavenger receptor class B member 1
P62753	RPS6	2	4	2	2	0.5	40S ribosomal protein S6
Q13263	TRIM28	2	2	1	1	0.5	Transcription intermediary factor 1-beta
O75330	HMMR	2	2	1	1	0.5	Hyaluronan mediated motility receptor
Q92572	AP3S1	2	2	1	1	0.5	AP-3 complex subunit sigma-1
P26599	PTBP1	2	2	1	1	0.5	Polypyrimidine tract-binding protein 1
P61081	UBE2M	2	2	1	1	0.5	NEDD8-conjugating enzyme Ubc12
Q96QD8	SLC38A2	2	2	1	1	0.5	Sodium-coupled neutral amino acid transporter 2
Q9Y2Z0	SUGT1	1	2	1	1	0.5	Protein SGT1 homolog
P60228	EIF3E	2	2	1	1	0.5	Eukaryotic translation initiation factor 3 subunit E
P78318	IGBP1	1	2	1	1	0.5	Immunoglobulin-binding protein 1
Q8IY63	AMOTL1	1	2	1	1	0.5	Angiomotin-like protein 1
Q86W92	PPFIBP1	8	9	3	4	0.444444	Liprin-beta-1
P04406	GAPDH	3	9	3	4	0.444444	Glyceraldehyde-3-phosphate dehydrogenase
P08238	HSP90AB1	17	25	8	11	0.44	Heat shock protein HSP 90-beta
Q5SW79	CEP170	6	7	3	3	0.428571	Centrosomal protein of 170 kDa
P62424	RPL7A	3	7	2	3	0.428571	60S ribosomal protein L7a
P61313	RPL15	3	5	2	2	0.4	60S ribosomal protein L15
Q13148	TARDBP	3	3	1	1	0.333333	TAR DNA-binding protein 43
P62266	RPS23	2	3	1	1	0.333333	40S ribosomal protein S23
Q9H4G4	GLIPR2	2	3	1	1	0.333333	Golgi-associated plant pathogenesis-related protein 1
Q4VCS5	AMOT	2	3	1	1	0.333333	Angiomotin
P27824	CANX	2	3	1	1	0.333333	Calnexin
Q9Y266	NUDC	2	3	1	1	0.333333	Nuclear migration protein nudC
Q9C0H5	ARHGAP39	3	3	1	1	0.333333	Rho GTPase-activating protein 39
P62316	SNRPD2	3	3	1	1	0.333333	Small nuclear ribonucleoprotein Sm D2
P49411	TUFM	5	8	2	2	0.25	Elongation factor Tu, mitochondrial
O00148	DDX39A	4	5	1	1	0.2	ATP-dependent RNA helicase DDX39A
P62244	RPS15A	6	8	1	1	0.125	40S ribosomal protein S15a
P69905	HBA1	3	13	1	1	0.0769231	Hemoglobin subunit alpha
P68871	HBB	2	16			0	Hemoglobin subunit beta
Q8N653	LZTR1	6	7			0	Leucine-zipper-like transcriptional regulator 1
P14625	HSP90B1	3	5			0	Endoplasmin
A8MVW0	FAM171A2	4	5			0	Protein FAM171A2
P53396	ACLY	5	5			0	ATP-citrate synthase
Q14141	SEPTIN6	3	5			0	Septin-6
Q92599	SEPTIN8	3	5			0	Septin-8
Q8NDI1	EHBP1	5	5			0	EH domain-binding protein 1
P00533	EGFR	4	4			0	Epidermal growth factor receptor
Q86YZ3	HRNR	3	4			0	Hornerin
Q9P0K7	RAI14	4	4			0	Ankycorbin
Q15545	TAF7	2	4			0	Transcription initiation factor TFIID subunit 7
Q9H4G0	EPB41L1	2	3			0	Band 4.1-like protein 1
P35268	RPL22	2	3			0	60S ribosomal protein L22
Q5VUB5	FAM171A1	2	3			0	Protein FAM171A1
Q641Q2	WASHC2A	3	3			0	WASH complex subunit 2A
Q02978	SLC25A11	3	3			0	Mitochondrial 2-oxoglutarate/malate carrier protein
Q8IX01	SUGP2	3	3			0	SURP and G-patch domain-containing protein 2
Q9UBC2	EPS15L1	3	3			0	Epidermal growth factor receptor substrate 15-like 1
Q9P0V3	SH3BP4	3	3			0	SH3 domain-binding protein 4
P62899	RPL31	2	3			0	60S ribosomal protein L31
Q16543	CDC37	2	3			0	Hsp90 co-chaperone Cdc37
Q92973	TNPO1	2	3			0	Transportin-1
A0A075B6S2	IGKV2D-29	2	3			0	Immunoglobulin kappa variable 2D-29
A0A075B6R9	IGKV2D-24	2	3			0	Probable non-functional immunoglobulin kappa variable 2D-24
A0A0C4DH68	IGKV2-24	2	3			0	Immunoglobulin kappa variable 2-24
Q9HBH5	RDH14	1	3			0	Retinol dehydrogenase 14
Q9C0B5	ZDHHC5	2	3			0	Palmitoyltransferase ZDHHC5
P22102	GART	2	3			0	Trifunctional purine biosynthetic protein adenosine-3
P25205	MCM3	3	3			0	DNA replication licensing factor MCM3
Q15543	TAF13	1	3			0	Transcription initiation factor TFIID subunit 13
Q96A65	EXOC4	3	3			0	Exocyst complex component 4
P31946	YWHAB	2	2			0	14-3-3 protein beta/alpha
Q96P47	AGAP3	2	2			0	Arf-GAP with GTPase, ANK repeat and PH domain-containing protein 3
P23396	RPS3	2	2			0	40S ribosomal protein S3
Q9Y6Q2	STON1	2	2			0	Stonin-1
Q15382	RHEB	2	2			0	GTP-binding protein Rheb
Q9BZF1	OSBPL8	1	2			0	Oxysterol-binding protein-related protein 8
Q13596	SNX1	2	2			0	Sorting nexin-1
O60749	SNX2	2	2			0	Sorting nexin-2
Q07020	RPL18	2	2			0	60S ribosomal protein L18
Q8TD19	NEK9	2	2			0	Serine/threonine-protein kinase Nek9
Q9H2P0	ADNP	2	2			0	Activity-dependent neuroprotector homeobox protein
P54136	RARS1	2	2			0	Arginine--tRNA ligase, cytoplasmic
P86790	CCZ1B	2	2			0	Vacuolar fusion protein CCZ1 homolog B
Q9H5V9	STEEP1	2	2			0	STING ER exit protein
P57740	NUP107	2	2			0	Nuclear pore complex protein Nup107
P41440	SLC19A1	2	2			0	Reduced folate transporter
Q8IUW5	RELL1	1	2			0	RELT-like protein 1
Q96BD0	SLCO4A1	2	2			0	Solute carrier organic anion transporter family member 4A1
Q7LBC6	KDM3B	2	2			0	Lysine-specific demethylase 3B
Q2PPJ7	RALGAPA2	2	2			0	Ral GTPase-activating protein subunit alpha-2
Q8IWC1	MAP7D3	2	2			0	MAP7 domain-containing protein 3
Q96EB1	ELP4	2	2			0	Elongator complex protein 4
Q9NTJ3	SMC4	2	2			0	Structural maintenance of chromosomes protein 4
P49757	NUMB	2	2			0	Protein numb homolog
P62249	RPS16	1	2			0	40S ribosomal protein S16
P62854	RPS26	2	2			0	40S ribosomal protein S26
P30926	CHRNB4	1	2			0	Neuronal acetylcholine receptor subunit beta-4
Q12769	NUP160	2	2			0	Nuclear pore complex protein Nup160
P04908	H2AC4	1	1			0	Histone H2A type 1-B/E
Q99500	S1PR3	1	1			0	Sphingosine 1-phosphate receptor 3
Q5TCX8	MAP3K21	1	1			0	Mitogen-activated protein kinase kinase kinase 21
Q8N1G2	CMTR1	1	1			0	Cap-specific mRNA (nucleoside-2'-O-)-methyltransferase 1
P28288	ABCD3	1	1			0	ATP-binding cassette sub-family D member 3
Q9BRR8	GPATCH1	1	1			0	G patch domain-containing protein 1
Q9H9B4	SFXN1	1	1			0	Sideroflexin-1
Q5T7W7	TSTD2	1	1			0	Thiosulfate sulfurtransferase/rhodanese-like domain-containing protein 2
Q8IZJ1	UNC5B	1	1			0	Netrin receptor UNC5B
Q01518	CAP1	1	1			0	Adenylyl cyclase-associated protein 1
Q8WVM8	SCFD1	1	1			0	Sec1 family domain-containing protein 1
P62318	SNRPD3	1	1			0	Small nuclear ribonucleoprotein Sm D3
P62263	RPS14	1	1			0	40S ribosomal protein S14
Q9UKF6	CPSF3	1	1			0	Cleavage and polyadenylation specificity factor subunit 3
P52799	EFNB2	1	1			0	Ephrin-B2
P04075	ALDOA	1	1			0	Fructose-bisphosphate aldolase A
Q9NXU5	ARL15	1	1			0	ADP-ribosylation factor-like protein 15
Q96IJ6	GMPPA	1	1			0	Mannose-1-phosphate guanyltransferase alpha
O43683	BUB1	1	1			0	Mitotic checkpoint serine/threonine-protein kinase BUB1
P54886	ALDH18A1	1	1			0	Delta-1-pyrroline-5-carboxylate synthase
O95490	ADGRL2	1	1			0	Adhesion G protein-coupled receptor L2
Q9P0V9	SEPTIN10	1	1			0	Septin-10
O00429	DNM1L	1	1			0	Dynamin-1-like protein
P09105	HBQ1	1	1			0	Hemoglobin subunit theta-1
Q9NV70	EXOC1	1	1			0	Exocyst complex component 1
Q9BQG2	NUDT12	1	1			0	NAD-capped RNA hydrolase NUDT12
P12273	PIP	1	1			0	Prolactin-inducible protein
Q7KZF4	SND1	1	1			0	Staphylococcal nuclease domain-containing protein 1
O75116	ROCK2	1	1			0	Rho-associated protein kinase 2
P62273	RPS29	1	1			0	40S ribosomal protein S29
Q9UH65	SWAP70	1	1			0	Switch-associated protein 70
O14966	RAB29	1	1			0	Ras-related protein Rab-7L1
Q96CT7	CCDC124	1	1			0	Coiled-coil domain-containing protein 124
Q6YN16	HSDL2	1	1			0	Hydroxysteroid dehydrogenase-like protein 2
P60866	RPS20	1	1			0	40S ribosomal protein S20
P51784	USP11	1	1			0	Ubiquitin carboxyl-terminal hydrolase 11
P09874	PARP1	1	1			0	Poly [ADP-ribose] polymerase 1
Q9UQ80	PA2G4	1	1			0	Proliferation-associated protein 2G4
Q9NQW6	ANLN	1	1			0	Anillin
Q14677	CLINT1	1	1			0	Clathrin interactor 1
P41252	IARS1	1	1			0	Isoleucine--tRNA ligase, cytoplasmic
O00178	GTPBP1	1	1			0	GTP-binding protein 1
P62851	RPS25	1	1			0	40S ribosomal protein S25
Q8IWB9	TEX2	1	1			0	Testis-expressed protein 2
O95292	VAPB	1	1			0	Vesicle-associated membrane protein-associated protein B/C
Q8IZD4	DCP1B	1	1			0	mRNA-decapping enzyme 1B
P0DN79	CBSL	1	1			0	Cystathionine beta-synthase-like protein
Q15751	HERC1	1	1			0	Probable E3 ubiquitin-protein ligase HERC1
P62241	RPS8	1	1			0	40S ribosomal protein S8
Q8NE01	CNNM3	1	1			0	Metal transporter CNNM3
P56192	MARS1	1	1			0	Methionine--tRNA ligase, cytoplasmic
O95861	BPNT1	1	1			0	3'(2'),5'-bisphosphate nucleotidase 1
P35612	ADD2	1	1			0	Beta-adducin
Q8TD43	TRPM4	1	1			0	Transient receptor potential cation channel subfamily M member 4
Q5T160	RARS2	1	1			0	Probable arginine--tRNA ligase, mitochondrial
Q8NAU1	FNDC5	1	1			0	Fibronectin type III domain-containing protein 5
Q8NEY4	ATP6V1C2	1	1			0	V-type proton ATPase subunit C 2
P62495	ETF1	1	1			0	Eukaryotic peptide chain release factor subunit 1
Q86UD4	ZNF329	1	1			0	Zinc finger protein 329

## Sheet: KRAS G12V vs KRAS WT
Acc #	Gene	KRAS		KRAS G12V		Fold change	Protein Name
		Num Unique	Peptide Count	Num Unique	Peptide Count
Q6IAA8	LAMTOR1			3	5	#DIV/0!	Ragulator complex protein LAMTOR1
Q04637	EIF4G1			5	5	#DIV/0!	Eukaryotic translation initiation factor 4 gamma 1
Q12923	PTPN13			5	5	#DIV/0!	Tyrosine-protein phosphatase non-receptor type 13
P37840	SNCA			3	4	#DIV/0!	Alpha-synuclein
Q14669	TRIP12			2	3	#DIV/0!	E3 ubiquitin-protein ligase TRIP12
Q9P206	KIAA1522			3	3	#DIV/0!	Uncharacterized protein KIAA1522
P21333	FLNA			3	3	#DIV/0!	Filamin-A
P35221	CTNNA1			3	3	#DIV/0!	Catenin alpha-1
Q01082	SPTBN1			3	3	#DIV/0!	Spectrin beta chain, non-erythrocytic 1
Q9BXB5	OSBPL10			3	3	#DIV/0!	Oxysterol-binding protein-related protein 10
Q96NW7	LRRC7			2	2	#DIV/0!	Leucine-rich repeat-containing protein 7
Q02952	AKAP12			2	2	#DIV/0!	A-kinase anchor protein 12
Q15942	ZYX			2	2	#DIV/0!	Zyxin
Q7Z3T8	ZFYVE16			2	2	#DIV/0!	Zinc finger FYVE domain-containing protein 16
O60493	SNX3			2	2	#DIV/0!	Sorting nexin-3
Q8NC51	SERBP1			2	2	#DIV/0!	Plasminogen activator inhibitor 1 RNA-binding protein
Q8N5K1	CISD2			1	2	#DIV/0!	CDGSH iron-sulfur domain-containing protein 2
P57737	CORO7			2	2	#DIV/0!	Coronin-7
O95248	SBF1			2	2	#DIV/0!	Myotubularin-related protein 5
P78362	SRPK2			1	2	#DIV/0!	SRSF protein kinase 2
Q8WXG6	MADD			2	2	#DIV/0!	MAP kinase-activating death domain protein
P68431	H3C1			1	2	#DIV/0!	Histone H3.1
Q9NQW1	SEC31B			2	2	#DIV/0!	Protein transport protein Sec31B
P53794	SLC5A3			1	2	#DIV/0!	Sodium/myo-inositol cotransporter
P24043	LAMA2			2	2	#DIV/0!	Laminin subunit alpha-2
Q9NZ53	PODXL2			1	1	#DIV/0!	Podocalyxin-like protein 2
Q08378	GOLGA3			1	1	#DIV/0!	Golgin subfamily A member 3
P35030	PRSS3			1	1	#DIV/0!	Trypsin-3
Q9UL25	RAB21			1	1	#DIV/0!	Ras-related protein Rab-21
O15118	NPC1			1	1	#DIV/0!	NPC intracellular cholesterol transporter 1
Q6UW02	CYP20A1			1	1	#DIV/0!	Cytochrome P450 20A1
P30048	PRDX3			1	1	#DIV/0!	Thioredoxin-dependent peroxide reductase, mitochondrial
P20020	ATP2B1			1	1	#DIV/0!	Plasma membrane calcium-transporting ATPase 1
O15260	SURF4			1	1	#DIV/0!	Surfeit locus protein 4
Q7KZI7	MARK2			1	1	#DIV/0!	Serine/threonine-protein kinase MARK2
P62314	SNRPD1			1	1	#DIV/0!	Small nuclear ribonucleoprotein Sm D1
P62805	H4C1			1	1	#DIV/0!	Histone H4
P61026	RAB10			1	1	#DIV/0!	Ras-related protein Rab-10
Q13573	SNW1			1	1	#DIV/0!	SNW domain-containing protein 1
A1X283	SH3PXD2B			1	1	#DIV/0!	SH3 and PX domain-containing protein 2B
Q8TBA6	GOLGA5			1	1	#DIV/0!	Golgin subfamily A member 5
B2RTY4	MYO9A			1	1	#DIV/0!	Unconventional myosin-IXa
O75376	NCOR1			1	1	#DIV/0!	Nuclear receptor corepressor 1
Q9ULW3	ABT1			1	1	#DIV/0!	Activator of basal transcription 1
O00329	PIK3CD			1	1	#DIV/0!	Phosphatidylinositol 4,5-bisphosphate 3-kinase catalytic subunit delta isoform
Q8NHQ1	CEP70			1	1	#DIV/0!	Centrosomal protein of 70 kDa
Q9UQ49	NEU3			1	1	#DIV/0!	Sialidase-3
P54577	YARS1			1	1	#DIV/0!	Tyrosine--tRNA ligase, cytoplasmic
Q9HCM1	RESF1			1	1	#DIV/0!	Retroelement silencing factor 1
Q15596	NCOA2			1	1	#DIV/0!	Nuclear receptor coactivator 2
Q9UNH7	SNX6			1	1	#DIV/0!	Sorting nexin-6
Q9Y2T3	GDA			1	1	#DIV/0!	Guanine deaminase
Q8TEX9	IPO4			1	1	#DIV/0!	Importin-4
P17844	DDX5			1	1	#DIV/0!	Probable ATP-dependent RNA helicase DDX5
O95696	BRD1			1	1	#DIV/0!	Bromodomain-containing protein 1
Q9P2P6	STARD9			1	1	#DIV/0!	StAR-related lipid transfer protein 9
Q14839	CHD4			1	1	#DIV/0!	Chromodomain-helicase-DNA-binding protein 4
O75643	SNRNP200			1	1	#DIV/0!	U5 small nuclear ribonucleoprotein 200 kDa helicase
O43166	SIPA1L1			1	1	#DIV/0!	Signal-induced proliferation-associated 1-like protein 1
Q16363	LAMA4			1	1	#DIV/0!	Laminin subunit alpha-4
Q9BYK8	HELZ2			1	1	#DIV/0!	Helicase with zinc finger domain 2
Q9C0C2	TNKS1BP1	2	2	13	17	8.5	182 kDa tankyrase-1-binding protein
Q9Y490	TLN1	1	1	7	8	8	Talin-1
Q9H2G2	SLK	3	3	14	17	5.66667	STE20-like serine/threonine-protein kinase
Q96N67	DOCK7	3	3	13	15	5	Dedicator of cytokinesis protein 7
Q8NEY4	ATP6V1C2	1	1	1	4	4	V-type proton ATPase subunit C 2
P04908	H2AC4	1	1	2	3	3	Histone H2A type 1-B/E
Q00341	HDLBP	1	1	3	3	3	Vigilin
P82094	TMF1	1	1	3	3	3	TATA element modulatory factor
Q9Y6N7	ROBO1	4	4	9	10	2.5	Roundabout homolog 1
Q9HAU0	PLEKHA5	3	3	7	7	2.33333	Pleckstrin homology domain-containing family A member 5
P81605	DCD	2	3	2	7	2.33333	Dermcidin
P37802	TAGLN2	7	7	9	14	2	Transgelin-2
P10599	TXN	3	3	5	6	2	Thioredoxin
Q02487	DSC2	2	2	3	4	2	Desmocollin-2
P41440	SLC19A1	2	2	2	4	2	Reduced folate transporter
P62318	SNRPD3	1	1	2	2	2	Small nuclear ribonucleoprotein Sm D3
Q13492	PICALM	1	1	2	2	2	Phosphatidylinositol-binding clathrin assembly protein
P35612	ADD2	1	1	2	2	2	Beta-adducin
P57088	TMEM33	1	1	2	2	2	Transmembrane protein 33
P55196	AFDN	11	15	24	29	1.93333	Afadin
P49327	FASN	14	14	20	26	1.85714	Fatty acid synthase
Q9UIW2	PLXNA1	6	7	10	12	1.71429	Plexin-A1
Q9H2H9	SLC38A1	2	3	3	5	1.66667	Sodium-coupled neutral amino acid transporter 1
Q14160	SCRIB	14	17	19	28	1.64706	Protein scribble homolog
P51610	HCFC1	6	7	7	11	1.57143	Host cell factor 1
Q13085	ACACA	46	72	61	110	1.52778	Acetyl-CoA carboxylase 1
Q9UHB9	SRP68	4	4	6	6	1.5	Signal recognition particle subunit SRP68
P62491	RAB11A	1	2	3	3	1.5	Ras-related protein Rab-11A
P29317	EPHA2	10	14	11	20	1.42857	Ephrin type-A receptor 2
P08240	SRPRA	3	3	4	4	1.33333	Signal recognition particle receptor subunit alpha
O60271	SPAG9	9	10	10	13	1.3	C-Jun-amino-terminal kinase-interacting protein 4
Q16512	PKN1	4	5	5	6	1.2	Serine/threonine-protein kinase N1
O15440	ABCC5	6	6	7	7	1.16667	Multidrug resistance-associated protein 5
P27816	MAP4	9	11	9	12	1.09091	Microtubule-associated protein 4
Q92692	NECTIN2	7	11	7	12	1.09091	Nectin-2
P02768	ALB	5	23	8	24	1.04348	Albumin
Q13813	SPTAN1	9	9	9	9	1	Spectrin alpha chain, non-erythrocytic 1
Q12959	DLG1	7	9	6	9	1	Disks large homolog 1
O94804	STK10	4	4	3	4	1	Serine/threonine-protein kinase 10
Q641Q2	WASHC2A	3	3	2	3	1	WASH complex subunit 2A
Q06830	PRDX1	3	3	3	3	1	Peroxiredoxin-1
Q14157	UBAP2L	3	3	2	3	1	Ubiquitin-associated protein 2-like
P62913	RPL11	2	2	2	2	1	60S ribosomal protein L11
Q96JP5	ZFP91	1	2	1	2	1	E3 ubiquitin-protein ligase ZFP91
Q01968	OCRL	2	2	2	2	1	Inositol polyphosphate 5-phosphatase OCRL
P46977	STT3A	2	2	2	2	1	Dolichyl-diphosphooligosaccharide--protein glycosyltransferase subunit STT3A
Q9NSE4	IARS2	1	2	2	2	1	Isoleucine--tRNA ligase, mitochondrial
O75044	SRGAP2	1	2	2	2	1	SLIT-ROBO Rho GTPase-activating protein 2
P12273	PIP	1	1	1	1	1	Prolactin-inducible protein
P62263	RPS14	1	1	1	1	1	40S ribosomal protein S14
P62241	RPS8	1	1	1	1	1	40S ribosomal protein S8
Q9NVI1	FANCI	1	1	1	1	1	Fanconi anemia group I protein
O43683	BUB1	1	1	1	1	1	Mitotic checkpoint serine/threonine-protein kinase BUB1
P54886	ALDH18A1	1	1	1	1	1	Delta-1-pyrroline-5-carboxylate synthase
O00429	DNM1L	1	1	1	1	1	Dynamin-1-like protein
P51784	USP11	1	1	1	1	1	Ubiquitin carboxyl-terminal hydrolase 11
O95372	LYPLA2	6	21	6	20	0.952381	Acyl-protein thioesterase 2
P05556	ITGB1	10	20	10	19	0.95	Integrin beta-1
O60716	CTNND1	10	16	12	15	0.9375	Catenin delta-1
Q09666	AHNAK	93	141	83	129	0.914894	Neuroblast differentiation-associated protein AHNAK
Q9UEY8	ADD3	6	8	5	7	0.875	Gamma-adducin
Q92797	SYMPK	8	8	6	7	0.875	Symplekin
P04049	RAF1	5	7	5	6	0.857143	RAF proto-oncogene serine/threonine-protein kinase
Q7Z2W4	ZC3HAV1	13	19	11	16	0.842105	Zinc finger CCCH-type antiviral protein 1
O75396	SEC22B	3	6	4	5	0.833333	Vesicle-trafficking protein SEC22b
P08195	SLC3A2	15	28	12	23	0.821429	4F2 cell-surface antigen heavy chain
P0CG47	UBB	5	16	5	13	0.8125	Polyubiquitin-B
P17066	HSPA6	5	10	4	8	0.8	Heat shock 70 kDa protein 6
A0FGR8	ESYT2	4	5	4	4	0.8	Extended synaptotagmin-2
O00401	WASL	3	5	3	4	0.8	Neural Wiskott-Aldrich syndrome protein
Q14126	DSG2	47	129	40	102	0.790698	Desmoglein-2
P55011	SLC12A2	11	14	8	11	0.785714	Solute carrier family 12 member 2
Q9UKE5	TNIK	10	13	9	10	0.769231	TRAF2 and NCK-interacting protein kinase
O75054	IGSF3	10	13	7	10	0.769231	Immunoglobulin superfamily member 3
O43491	EPB41L2	34	60	25	45	0.75	Band 4.1-like protein 2
P48741	HSPA7	4	8	3	6	0.75	Putative heat shock 70 kDa protein 7
P49207	RPL34	3	4	3	3	0.75	60S ribosomal protein L34
P05023	ATP1A1	12	18	10	13	0.722222	Sodium/potassium-transporting ATPase subunit alpha-1
Q15758	SLC1A5	5	7	2	5	0.714286	Neutral amino acid transporter B(0)
Q5SW79	CEP170	6	7	4	5	0.714286	Centrosomal protein of 170 kDa
P62424	RPL7A	3	7	1	5	0.714286	60S ribosomal protein L7a
P05141	SLC25A5	9	17	7	12	0.705882	ADP/ATP translocase 2
Q9Y6M7	SLC4A7	8	17	6	12	0.705882	Sodium bicarbonate cotransporter 3
P35613	BSG	4	10	2	7	0.7	Basigin
P52272	HNRNPM	6	6	4	4	0.666667	Heterogeneous nuclear ribonucleoprotein M
Q9H4G0	EPB41L1	2	3	1	2	0.666667	Band 4.1-like protein 1
Q9H0W5	CCDC8	3	3	2	2	0.666667	Coiled-coil domain-containing protein 8
Q5VUB5	FAM171A1	2	3	1	2	0.666667	Protein FAM171A1
O00571	DDX3X	3	3	2	2	0.666667	ATP-dependent RNA helicase DDX3X
O43395	PRPF3	2	3	2	2	0.666667	U4/U6 small nuclear ribonucleoprotein Prp3
P11274	BCR	3	3	2	2	0.666667	Breakpoint cluster region protein
O95819	MAP4K4	7	10	5	6	0.6	Mitogen-activated protein kinase kinase kinase kinase 4
Q15334	LLGL1	7	10	6	6	0.6	Lethal(2) giant larvae protein homolog 1
Q96RT1	ERBIN	8	10	5	6	0.6	Erbin
Q9BX67	JAM3	6	10	4	6	0.6	Junctional adhesion molecule C
P62826	RAN	4	5	3	3	0.6	GTP-binding nuclear protein Ran
Q15836	VAMP3	4	5	3	3	0.6	Vesicle-associated membrane protein 3
Q14254	FLOT2	4	5	3	3	0.6	Flotillin-2
Q8N4C8	MINK1	13	17	9	10	0.588235	Misshapen-like kinase 1
Q9UM54	MYO6	41	75	23	44	0.586667	Unconventional myosin-VI
O60245	PCDH7	13	24	10	14	0.583333	Protocadherin-7
Q96AC1	FERMT2	13	19	9	11	0.578947	Fermitin family homolog 2
P78310	CXADR	12	21	5	12	0.571429	Coxsackievirus and adenovirus receptor
P34931	HSPA1L	7	14	6	8	0.571429	Heat shock 70 kDa protein 1-like
Q7Z2K8	GPRIN1	9	9	5	5	0.555556	G protein-regulated inducer of neurite outgrowth 1
P15311	EZR	8	11	6	6	0.545455	Ezrin
P0DMV8	HSPA1A	14	24	9	13	0.541667	Heat shock 70 kDa protein 1A
P0DMV9	HSPA1B	14	24	9	13	0.541667	Heat shock 70 kDa protein 1B
P00338	LDHA	8	13	3	7	0.538462	L-lactate dehydrogenase A chain
Q92900	UPF1	10	13	5	7	0.538462	Regulator of nonsense transcripts 1
P13639	EEF2	11	15	7	8	0.533333	Elongation factor 2
P12236	SLC25A6	8	17	6	9	0.529412	ADP/ATP translocase 3
P78344	EIF4G2	10	16	6	8	0.5	Eukaryotic translation initiation factor 4 gamma 2
P11021	HSPA5	7	12	4	6	0.5	Endoplasmic reticulum chaperone BiP
Q00839	HNRNPU	6	10	5	5	0.5	Heterogeneous nuclear ribonucleoprotein U
Q8IZ21	PHACTR4	7	10	3	5	0.5	Phosphatase and actin regulator 4
Q9UNF1	MAGED2	5	8	4	4	0.5	Melanoma-associated antigen D2
Q13136	PPFIA1	4	6	3	3	0.5	Liprin-alpha-1
P62917	RPL8	4	6	1	3	0.5	60S ribosomal protein L8
Q8WTW3	COG1	5	6	3	3	0.5	Conserved oligomeric Golgi complex subunit 1
P10398	ARAF	2	4	2	2	0.5	Serine/threonine-protein kinase A-Raf
Q9P0K7	RAI14	4	4	2	2	0.5	Ankycorbin
Q15545	TAF7	2	4	2	2	0.5	Transcription initiation factor TFIID subunit 7
Q9Y295	DRG1	2	2	1	1	0.5	Developmentally-regulated GTP-binding protein 1
Q86X29	LSR	1	2	1	1	0.5	Lipolysis-stimulated lipoprotein receptor
P62829	RPL23	1	2	1	1	0.5	60S ribosomal protein L23
Q92572	AP3S1	2	2	1	1	0.5	AP-3 complex subunit sigma-1
Q07020	RPL18	2	2	1	1	0.5	60S ribosomal protein L18
Q92945	KHSRP	2	2	1	1	0.5	Far upstream element-binding protein 2
Q8TD19	NEK9	2	2	1	1	0.5	Serine/threonine-protein kinase Nek9
Q6P1N0	CC2D1A	2	2	1	1	0.5	Coiled-coil and C2 domain-containing protein 1A
Q9Y2Z0	SUGT1	1	2	1	1	0.5	Protein SGT1 homolog
O75330	HMMR	2	2	1	1	0.5	Hyaluronan mediated motility receptor
P05165	PCCA	36	74	20	35	0.472973	Propionyl-CoA carboxylase alpha chain, mitochondrial
P11171	EPB41	10	15	6	7	0.466667	Protein 4.1
P43121	MCAM	7	11	4	5	0.454545	Cell surface glycoprotein MUC18
Q9Y2J2	EPB41L3	15	18	6	8	0.444444	Band 4.1-like protein 3
O75533	SF3B1	11	16	5	7	0.4375	Splicing factor 3B subunit 1
Q99613	EIF3C	4	7	3	3	0.428571	Eukaryotic translation initiation factor 3 subunit C
Q9ULK4	MED23	19	26	10	11	0.423077	Mediator of RNA polymerase II transcription subunit 23
Q15393	SF3B3	30	65	19	27	0.415385	Splicing factor 3B subunit 3
Q9NRZ9	HELLS	34	82	15	33	0.402439	Lymphoid-specific helicase
P08238	HSP90AB1	17	25	10	10	0.4	Heat shock protein HSP 90-beta
P15056	BRAF	3	5	2	2	0.4	Serine/threonine-protein kinase B-raf
A8MVW0	FAM171A2	4	5	1	2	0.4	Protein FAM171A2
P61313	RPL15	3	5	2	2	0.4	60S ribosomal protein L15
P11498	PC	61	195	35	76	0.389744	Pyruvate carboxylase, mitochondrial
P50990	CCT8	48	239	32	93	0.389121	T-complex protein 1 subunit theta
Q92597	NDRG1	4	8	2	3	0.375	Protein NDRG1
P50402	EMD	4	8	2	3	0.375	Emerin
P11166	SLC2A1	2	8	2	3	0.375	Solute carrier family 2, facilitated glucose transporter member 1
P07900	HSP90AA1	7	11	4	4	0.363636	Heat shock protein HSP 90-alpha
O43865	AHCYL1	5	11	3	4	0.363636	S-adenosylhomocysteine hydrolase-like protein 1
Q13586	STIM1	12	18	5	6	0.333333	Stromal interaction molecule 1
P61011	SRP54	4	6	2	2	0.333333	Signal recognition particle 54 kDa protein
P78347	GTF2I	6	6	2	2	0.333333	General transcription factor II-I
Q9UNY4	TTF2	5	6	2	2	0.333333	Transcription termination factor 2
P35268	RPL22	2	3	1	1	0.333333	60S ribosomal protein L22
Q01650	SLC7A5	2	3	1	1	0.333333	Large neutral amino acids transporter small subunit 1
Q9P2J5	LARS1	3	3	1	1	0.333333	Leucine--tRNA ligase, cytoplasmic
P22102	GART	2	3	1	1	0.333333	Trifunctional purine biosynthetic protein adenosine-3
Q9BSJ8	ESYT1	13	19	6	6	0.315789	Extended synaptotagmin-1
P07195	LDHB	7	10	2	3	0.3	L-lactate dehydrogenase B chain
Q96TA1	NIBAN2	5	10	2	3	0.3	Protein Niban 2
P11142	HSPA8	16	27	6	8	0.296296	Heat shock cognate 71 kDa protein
Q9HC56	PCDH9	6	7	2	2	0.285714	Protocadherin-9
P60709	ACTB	14	26	5	7	0.269231	Actin, cytoplasmic 1
Q96RQ3	MCCC1	20	42	9	11	0.261905	Methylcrotonoyl-CoA carboxylase subunit alpha, mitochondrial
O14654	IRS4	29	65	14	17	0.261538	Insulin receptor substrate 4
Q9HCS7	XAB2	21	32	5	8	0.25	Pre-mRNA-splicing factor SYF1
P68363	TUBA1B	9	24	6	6	0.25	Tubulin alpha-1B chain
Q14739	LBR	8	20	3	5	0.25	Delta(14)-sterol reductase LBR
P49006	MARCKSL1	3	4	1	1	0.25	MARCKS-related protein
Q8N0X7	SPART	4	4	1	1	0.25	Spartin
Q15365	PCBP1	3	4	1	1	0.25	Poly(rC)-binding protein 1
Q8WTV0	SCARB1	3	4	1	1	0.25	Scavenger receptor class B member 1
P49959	MRE11	4	4	1	1	0.25	Double-strand break repair protein MRE11
P42167	TMPO	14	30	5	7	0.233333	Lamina-associated polypeptide 2, isoforms beta/gamma
P01116	KRAS	12	65	6	15	0.230769	GTPase KRas
P69905	HBA1	3	13	1	3	0.230769	Hemoglobin subunit alpha
Q96F86	EDC3	7	9	2	2	0.222222	Enhancer of mRNA-decapping protein 3
P23588	EIF4B	4	5	1	1	0.2	Eukaryotic translation initiation factor 4B
Q9H8V3	ECT2	5	5	1	1	0.2	Protein ECT2
O00213	APBB1	4	5	1	1	0.2	Amyloid-beta A4 precursor protein-binding family B member 1
P68871	HBB	2	16	1	3	0.1875	Hemoglobin subunit beta
P04899	GNAI2	2	6	1	1	0.166667	Guanine nucleotide-binding protein G(i) subunit alpha-2
Q00587	CDC42EP1	3	6	1	1	0.166667	Cdc42 effector protein 1
P60842	EIF4A1	5	7	1	1	0.142857	Eukaryotic initiation factor 4A-I
P61221	ABCE1	5	7	1	1	0.142857	ATP-binding cassette sub-family E member 1
P17987	TCP1	5	7	1	1	0.142857	T-complex protein 1 subunit alpha
Q96QD5	DEPDC7	9	16	2	2	0.125	DEP domain-containing protein 7
P04406	GAPDH	3	9	1	1	0.111111	Glyceraldehyde-3-phosphate dehydrogenase
P14618	PKM	7	13	1	1	0.0769231	Pyruvate kinase PKM
O60318	MCM3AP	1	65			0	Germinal-center associated nuclear protein
P68104	EEF1A1	12	32			0	Elongation factor 1-alpha 1
P07437	TUBB	11	18			0	Tubulin beta chain
Q99707	MTR	12	14			0	Methionine synthase
P68371	TUBB4B	8	12			0	Tubulin beta-4B chain
P04350	TUBB4A	7	11			0	Tubulin beta-4A chain
Q96C24	SYTL4	10	11			0	Synaptotagmin-like protein 4
Q16625	OCLN	5	10			0	Occludin
Q9NNW5	WDR6	8	10			0	WD repeat-containing protein 6
Q01780	EXOSC10	9	10			0	Exosome component 10
Q13509	TUBB3	6	9			0	Tubulin beta-3 chain
Q86W92	PPFIBP1	8	9			0	Liprin-beta-1
P49411	TUFM	5	8			0	Elongation factor Tu, mitochondrial
P52594	AGFG1	5	8			0	Arf-GAP domain and FG repeat-containing protein 1
P07947	YES1	5	8			0	Tyrosine-protein kinase Yes
P62244	RPS15A	6	8			0	40S ribosomal protein S15a
Q08211	DHX9	5	7			0	ATP-dependent RNA helicase A
P09651	HNRNPA1	5	7			0	Heterogeneous nuclear ribonucleoprotein A1
Q8N653	LZTR1	6	7			0	Leucine-zipper-like transcriptional regulator 1
O00186	STXBP3	5	7			0	Syntaxin-binding protein 3
P35240	NF2	7	7			0	Merlin
Q00325	SLC25A3	4	7			0	Phosphate carrier protein, mitochondrial
Q562R1	ACTBL2	5	6			0	Beta-actin-like protein 2
P06733	ENO1	4	6			0	Alpha-enolase
P62280	RPS11	4	6			0	40S ribosomal protein S11
P30260	CDC27	5	6			0	Cell division cycle protein 27 homolog
P14625	HSP90B1	3	5			0	Endoplasmin
P15880	RPS2	4	5			0	40S ribosomal protein S2
Q14118	DAG1	3	5			0	Dystroglycan
Q16513	PKN2	5	5			0	Serine/threonine-protein kinase N2
O00148	DDX39A	4	5			0	ATP-dependent RNA helicase DDX39A
P53396	ACLY	5	5			0	ATP-citrate synthase
Q16181	SEPTIN7	3	5			0	Septin-7
Q14141	SEPTIN6	3	5			0	Septin-6
Q92599	SEPTIN8	3	5			0	Septin-8
Q9NVA2	SEPTIN11	3	5			0	Septin-11
Q8NDI1	EHBP1	5	5			0	EH domain-binding protein 1
P15170	GSPT1	4	5			0	Eukaryotic peptide chain release factor GTP-binding subunit ERF3A
P35611	ADD1	4	4			0	Alpha-adducin
Q5SQN1	SNAP47	3	4			0	Synaptosomal-associated protein 47
P62191	PSMC1	3	4			0	26S proteasome regulatory subunit 4
P62195	PSMC5	3	4			0	26S proteasome regulatory subunit 8
P07355	ANXA2	3	4			0	Annexin A2
Q9Y624	F11R	3	4			0	Junctional adhesion molecule A
P22234	PAICS	4	4			0	Multifunctional protein ADE2
P00533	EGFR	4	4			0	Epidermal growth factor receptor
P63244	RACK1	3	4			0	Receptor of activated protein C kinase 1
Q86YZ3	HRNR	3	4			0	Hornerin
Q04656	ATP7A	4	4			0	Copper-transporting ATPase 1
Q9ULF5	SLC39A10	2	4			0	Zinc transporter ZIP10
P62753	RPS6	2	4			0	40S ribosomal protein S6
P50443	SLC26A2	4	4			0	Sulfate transporter
A0MZ66	SHTN1	4	4			0	Shootin-1
P62701	RPS4X	2	4			0	40S ribosomal protein S4, X isoform
Q9NQS7	INCENP	4	4			0	Inner centromere protein
Q9UM82	SPATA2	4	4			0	Spermatogenesis-associated protein 2
Q07157	TJP1	3	4			0	Tight junction protein ZO-1
Q13148	TARDBP	3	3			0	TAR DNA-binding protein 43
P98172	EFNB1	2	3			0	Ephrin-B1
Q9UQB8	BAIAP2	2	3			0	Brain-specific angiogenesis inhibitor 1-associated protein 2
P62266	RPS23	2	3			0	40S ribosomal protein S23
P27105	STOM	3	3			0	Stomatin
Q9H4G4	GLIPR2	2	3			0	Golgi-associated plant pathogenesis-related protein 1
Q9ULM3	YEATS2	3	3			0	YEATS domain-containing protein 2
Q02978	SLC25A11	3	3			0	Mitochondrial 2-oxoglutarate/malate carrier protein
Q00013	MPP1	2	3			0	55 kDa erythrocyte membrane protein
Q4VCS5	AMOT	2	3			0	Angiomotin
P39023	RPL3	3	3			0	60S ribosomal protein L3
Q8NI36	WDR36	3	3			0	WD repeat-containing protein 36
Q8IX01	SUGP2	3	3			0	SURP and G-patch domain-containing protein 2
O95373	IPO7	3	3			0	Importin-7
P27824	CANX	2	3			0	Calnexin
Q9UBC2	EPS15L1	3	3			0	Epidermal growth factor receptor substrate 15-like 1
Q9P0V3	SH3BP4	3	3			0	SH3 domain-binding protein 4
P62899	RPL31	2	3			0	60S ribosomal protein L31
Q16543	CDC37	2	3			0	Hsp90 co-chaperone Cdc37
P36873	PPP1CC	2	3			0	Serine/threonine-protein phosphatase PP1-gamma catalytic subunit
P23526	AHCY	3	3			0	Adenosylhomocysteinase
P04843	RPN1	3	3			0	Dolichyl-diphosphooligosaccharide--protein glycosyltransferase subunit 1
Q92973	TNPO1	2	3			0	Transportin-1
A0A075B6S2	IGKV2D-29	2	3			0	Immunoglobulin kappa variable 2D-29
A0A075B6R9	IGKV2D-24	2	3			0	Probable non-functional immunoglobulin kappa variable 2D-24
A0A0C4DH68	IGKV2-24	2	3			0	Immunoglobulin kappa variable 2-24
Q9UBM7	DHCR7	2	3			0	7-dehydrocholesterol reductase
Q9HBH5	RDH14	1	3			0	Retinol dehydrogenase 14
Q9Y266	NUDC	2	3			0	Nuclear migration protein nudC
Q9C0B5	ZDHHC5	2	3			0	Palmitoyltransferase ZDHHC5
Q9C0H5	ARHGAP39	3	3			0	Rho GTPase-activating protein 39
P25205	MCM3	3	3			0	DNA replication licensing factor MCM3
Q15543	TAF13	1	3			0	Transcription initiation factor TFIID subunit 13
Q15366	PCBP2	2	3			0	Poly(rC)-binding protein 2
Q96A65	EXOC4	3	3			0	Exocyst complex component 4
P62316	SNRPD2	3	3			0	Small nuclear ribonucleoprotein Sm D2
Q13177	PAK2	3	3			0	Serine/threonine-protein kinase PAK 2
Q8IXJ6	SIRT2	2	2			0	NAD-dependent protein deacetylase sirtuin-2
P31946	YWHAB	2	2			0	14-3-3 protein beta/alpha
Q5VT06	CEP350	2	2			0	Centrosome-associated protein 350
Q13263	TRIM28	2	2			0	Transcription intermediary factor 1-beta
O43290	SART1	2	2			0	U4/U6.U5 tri-snRNP-associated protein 1
P16333	NCK1	2	2			0	Cytoplasmic protein NCK1
Q96P47	AGAP3	2	2			0	Arf-GAP with GTPase, ANK repeat and PH domain-containing protein 3
P23396	RPS3	2	2			0	40S ribosomal protein S3
P61978	HNRNPK	2	2			0	Heterogeneous nuclear ribonucleoprotein K
Q9Y6Q2	STON1	2	2			0	Stonin-1
Q15382	RHEB	2	2			0	GTP-binding protein Rheb
Q99618	CDCA3	2	2			0	Cell division cycle-associated protein 3
Q9BZF1	OSBPL8	1	2			0	Oxysterol-binding protein-related protein 8
P26641	EEF1G	2	2			0	Elongation factor 1-gamma
Q13596	SNX1	2	2			0	Sorting nexin-1
O60749	SNX2	2	2			0	Sorting nexin-2
P26599	PTBP1	2	2			0	Polypyrimidine tract-binding protein 1
P61081	UBE2M	2	2			0	NEDD8-conjugating enzyme Ubc12
Q96QD8	SLC38A2	2	2			0	Sodium-coupled neutral amino acid transporter 2
P04083	ANXA1	2	2			0	Annexin A1
Q9H2P0	ADNP	2	2			0	Activity-dependent neuroprotector homeobox protein
O43175	PHGDH	2	2			0	D-3-phosphoglycerate dehydrogenase
P60228	EIF3E	2	2			0	Eukaryotic translation initiation factor 3 subunit E
Q13506	NAB1	2	2			0	NGFI-A-binding protein 1
O95551	TDP2	2	2			0	Tyrosyl-DNA phosphodiesterase 2
P54136	RARS1	2	2			0	Arginine--tRNA ligase, cytoplasmic
P78318	IGBP1	1	2			0	Immunoglobulin-binding protein 1
P86790	CCZ1B	2	2			0	Vacuolar fusion protein CCZ1 homolog B
Q9H5V9	STEEP1	2	2			0	STING ER exit protein
P57740	NUP107	2	2			0	Nuclear pore complex protein Nup107
Q8IUW5	RELL1	1	2			0	RELT-like protein 1
P14923	JUP	2	2			0	Junction plakoglobin
Q96BD0	SLCO4A1	2	2			0	Solute carrier organic anion transporter family member 4A1
Q7LBC6	KDM3B	2	2			0	Lysine-specific demethylase 3B
Q2PPJ7	RALGAPA2	2	2			0	Ral GTPase-activating protein subunit alpha-2
O95297	MPZL1	1	2			0	Myelin protein zero-like protein 1
Q02878	RPL6	2	2			0	60S ribosomal protein L6
Q8IWC1	MAP7D3	2	2			0	MAP7 domain-containing protein 3
Q96EB1	ELP4	2	2			0	Elongator complex protein 4
Q8IY63	AMOTL1	1	2			0	Angiomotin-like protein 1
Q9NTJ3	SMC4	2	2			0	Structural maintenance of chromosomes protein 4
P49757	NUMB	2	2			0	Protein numb homolog
P62249	RPS16	1	2			0	40S ribosomal protein S16
P62854	RPS26	2	2			0	40S ribosomal protein S26
Q9UMZ2	SYNRG	2	2			0	Synergin gamma
P30926	CHRNB4	1	2			0	Neuronal acetylcholine receptor subunit beta-4
Q12769	NUP160	2	2			0	Nuclear pore complex protein Nup160
P52292	KPNA2	2	2			0	Importin subunit alpha-1
Q99500	S1PR3	1	1			0	Sphingosine 1-phosphate receptor 3
Q5TCX8	MAP3K21	1	1			0	Mitogen-activated protein kinase kinase kinase 21
P46776	RPL27A	1	1			0	60S ribosomal protein L27a
Q9H3Q1	CDC42EP4	1	1			0	Cdc42 effector protein 4
O14595	CTDSP2	1	1			0	Carboxy-terminal domain RNA polymerase II polypeptide A small phosphatase 2
Q8N1G2	CMTR1	1	1			0	Cap-specific mRNA (nucleoside-2'-O-)-methyltransferase 1
P28288	ABCD3	1	1			0	ATP-binding cassette sub-family D member 3
Q9BRR8	GPATCH1	1	1			0	G patch domain-containing protein 1
Q9H9B4	SFXN1	1	1			0	Sideroflexin-1
Q5T7W7	TSTD2	1	1			0	Thiosulfate sulfurtransferase/rhodanese-like domain-containing protein 2
Q92620	DHX38	1	1			0	Pre-mRNA-splicing factor ATP-dependent RNA helicase PRP16
Q8IZJ1	UNC5B	1	1			0	Netrin receptor UNC5B
Q01518	CAP1	1	1			0	Adenylyl cyclase-associated protein 1
Q8WU90	ZC3H15	1	1			0	Zinc finger CCCH domain-containing protein 15
Q8WVM8	SCFD1	1	1			0	Sec1 family domain-containing protein 1
Q9UKF6	CPSF3	1	1			0	Cleavage and polyadenylation specificity factor subunit 3
P52799	EFNB2	1	1			0	Ephrin-B2
P04075	ALDOA	1	1			0	Fructose-bisphosphate aldolase A
Q9NXU5	ARL15	1	1			0	ADP-ribosylation factor-like protein 15
Q96K37	SLC35E1	1	1			0	Solute carrier family 35 member E1
P19367	HK1	1	1			0	Hexokinase-1
Q96IJ6	GMPPA	1	1			0	Mannose-1-phosphate guanyltransferase alpha
O95490	ADGRL2	1	1			0	Adhesion G protein-coupled receptor L2
Q5JTV8	TOR1AIP1	1	1			0	Torsin-1A-interacting protein 1
Q9P0V9	SEPTIN10	1	1			0	Septin-10
P04439	HLA-A	1	1			0	HLA class I histocompatibility antigen, A alpha chain
P14868	DARS1	1	1			0	Aspartate--tRNA ligase, cytoplasmic
P53350	PLK1	1	1			0	Serine/threonine-protein kinase PLK1
P09105	HBQ1	1	1			0	Hemoglobin subunit theta-1
Q9BXI6	TBC1D10A	1	1			0	TBC1 domain family member 10A
Q9NV70	EXOC1	1	1			0	Exocyst complex component 1
O14974	PPP1R12A	1	1			0	Protein phosphatase 1 regulatory subunit 12A
Q9BQG2	NUDT12	1	1			0	NAD-capped RNA hydrolase NUDT12
Q7KZF4	SND1	1	1			0	Staphylococcal nuclease domain-containing protein 1
O75116	ROCK2	1	1			0	Rho-associated protein kinase 2
Q00610	CLTC	1	1			0	Clathrin heavy chain 1
P62273	RPS29	1	1			0	40S ribosomal protein S29
Q9UH65	SWAP70	1	1			0	Switch-associated protein 70
O14966	RAB29	1	1			0	Ras-related protein Rab-7L1
Q96CT7	CCDC124	1	1			0	Coiled-coil domain-containing protein 124
Q9Y2U8	LEMD3	1	1			0	Inner nuclear membrane protein Man1
Q6YN16	HSDL2	1	1			0	Hydroxysteroid dehydrogenase-like protein 2
O95433	AHSA1	1	1			0	Activator of 90 kDa heat shock protein ATPase homolog 1
P60866	RPS20	1	1			0	40S ribosomal protein S20
P09874	PARP1	1	1			0	Poly [ADP-ribose] polymerase 1
P48444	ARCN1	1	1			0	Coatomer subunit delta
Q9UQ80	PA2G4	1	1			0	Proliferation-associated protein 2G4
Q9NQW6	ANLN	1	1			0	Anillin
P42356	PI4KA	1	1			0	Phosphatidylinositol 4-kinase alpha
Q14677	CLINT1	1	1			0	Clathrin interactor 1
P08243	ASNS	1	1			0	Asparagine synthetase [glutamine-hydrolyzing]
P41252	IARS1	1	1			0	Isoleucine--tRNA ligase, cytoplasmic
Q6Y7W6	GIGYF2	1	1			0	GRB10-interacting GYF protein 2
Q14008	CKAP5	1	1			0	Cytoskeleton-associated protein 5
O00178	GTPBP1	1	1			0	GTP-binding protein 1
P62851	RPS25	1	1			0	40S ribosomal protein S25
Q8IWB9	TEX2	1	1			0	Testis-expressed protein 2
O14641	DVL2	1	1			0	Segment polarity protein dishevelled homolog DVL-2
Q6PJT7	ZC3H14	1	1			0	Zinc finger CCCH domain-containing protein 14
O95292	VAPB	1	1			0	Vesicle-associated membrane protein-associated protein B/C
Q8IZD4	DCP1B	1	1			0	mRNA-decapping enzyme 1B
Q9BY44	EIF2A	1	1			0	Eukaryotic translation initiation factor 2A
Q9H223	EHD4	1	1			0	EH domain-containing protein 4
Q9Y2L1	DIS3	1	1			0	Exosome complex exonuclease RRP44
Q7L014	DDX46	1	1			0	Probable ATP-dependent RNA helicase DDX46
P0DN79	CBSL	1	1			0	Cystathionine beta-synthase-like protein
Q15751	HERC1	1	1			0	Probable E3 ubiquitin-protein ligase HERC1
P33993	MCM7	1	1			0	DNA replication licensing factor MCM7
Q8NE01	CNNM3	1	1			0	Metal transporter CNNM3
P48454	PPP3CC	1	1			0	Serine/threonine-protein phosphatase 2B catalytic subunit gamma isoform
P06576	ATP5F1B	1	1			0	ATP synthase subunit beta, mitochondrial
P56192	MARS1	1	1			0	Methionine--tRNA ligase, cytoplasmic
O95861	BPNT1	1	1			0	3'(2'),5'-bisphosphate nucleotidase 1
Q8TD43	TRPM4	1	1			0	Transient receptor potential cation channel subfamily M member 4
Q5T160	RARS2	1	1			0	Probable arginine--tRNA ligase, mitochondrial
P53985	SLC16A1	1	1			0	Monocarboxylate transporter 1
Q9BVP2	GNL3	1	1			0	Guanine nucleotide-binding protein-like 3
P49368	CCT3	1	1			0	T-complex protein 1 subunit gamma
Q8NAU1	FNDC5	1	1			0	Fibronectin type III domain-containing protein 5
P62495	ETF1	1	1			0	Eukaryotic peptide chain release factor subunit 1
Q99567	NUP88	1	1			0	Nuclear pore complex protein Nup88
Q86UD4	ZNF329	1	1			0	Zinc finger protein 329

## Sheet: List summary
KRAS G12C vs KRAS WT			KRAS G12D vs KRAS WT			KRAS G12V vs KRAS WT
FC＞2	FC＜0.5		FC＞2	FC＜0.5		FC＞2	FC＜0.5
CTTN	AHNAK		SPTBN1	PPFIBP1		LAMTOR1	PCCA
RPL18A	HSP90AB1		EIF4G1	GAPDH		EIF4G1	EPB41
RPL4	HSP90AA1		VIM	HSP90AB1		PTPN13	MCAM
NDC1	SEPTIN6		FLNA	CEP170		SNCA	EPB41L3
FAM126A	SEPTIN8		TRIP12	RPL7A		TRIP12	SF3B1
VIM	SEPTIN11		CCDC88A	RPL15		KIAA1522	EIF3C
USO1	FAM171A2		DDX5	TARDBP		FLNA	MED23
CDK1	ACACA		ATP2B1	RPS23		CTNNA1	SF3B3
CDK2	HBB		PTPN13	GLIPR2		SPTBN1	HELLS
CDK3	TUFM		CTNNA1	AMOT		OSBPL10	HSP90AB1
CDK4	SF3B3		MARVELD2	CANX		LRRC7	BRAF
CAPZB	MTR		RPL4	NUDC		AKAP12	FAM171A2
SNAP29	GAPDH		SNRNP200	ARHGAP39		ZYX	RPL15
KIAA1522	PRDX1		CTTN	SNRPD2		ZFYVE16	PC
EPN2	GLIPR2		FLNC	TUFM		SNX3	CCT8
TRIP12	IPO7		CCNB1	DDX39A		SERBP1	NDRG1
SERBP1	CDC37		SLC4A2	RPS15A		CORO7	EMD
TES	PPP1CC		MYH9	HBA1		SBF1	SLC2A1
YKT6	TNPO1		LYN	HBB		MADD	HSP90AA1
PLEKHA1	NUDC		RANBP2	LZTR1		SEC31B	AHCYL1
RAB10	HBA1		CTNNA2	HSP90B1		LAMA2	STIM1
CSTF2T	SLC25A3		VDAC2	FAM171A2		TNKS1BP1	SRP54
PIK3C2A	PLXNA1		EIF3F	ACLY		TLN1	GTF2I
PPM1G	SNAP47		ZNF281	SEPTIN6		SLK	TTF2
DDX18	PAICS		ASCC3	SEPTIN8		DOCK7	RPL22
VDAC2	RAI14		DOCK6	EHBP1		H2AC4	SLC7A5
PSMA4	MRE11		SERBP1	EGFR		HDLBP	LARS1
SPRY2	DHX9		DTNB	HRNR		TMF1	GART
EIF3G	HNRNPA1		H4C1	RAI14		ROBO1	ESYT1
ABCF2	LZTR1		NDC1	TAF7		PLEKHA5	LDHB
HAUS6	NIBAN2		AKAP12	EPB41L1		DCD	NIBAN2
RAPH1	PPFIBP1		GSPT2	RPL22		TAGLN2	HSPA8
ATP5F1A	SPTAN1		HSPD1	FAM171A1		TXN	PCDH9
WDR20	RPS15A		SEPTIN9	WASHC2A		DSC2	ACTB
LAMTOR1	PCDH9		SLC29A1	SLC25A11		SLC19A1	MCCC1
ATP2B3	GTF2I		SLC5A3	SUGP2		SNRPD3	IRS4
NEFH	CDC42EP1		NUP153	EPS15L1		PICALM	XAB2
XRN1	HSP90B1		ANAPC1	SH3BP4		ADD2	TUBA1B
CCDC88A	PKN2		SEC16A	RPL31		TMEM33	LBR
	VAMP3		DTNA	CDC37			MARCKSL1
	ECT2		RTN4	TNPO1			SPART
	FLOT2		SLC25A18	IGKV2D-29			PCBP1
	ACLY		CDC42BPA	IGKV2D-24			SCARB1
	EHBP1		RANGAP1	IGKV2-24			MRE11
	GSPT1		CAPZB	ZDHHC5			TMPO
	SPART		XRN1	GART			KRAS
	ATP7A		IK	MCM3			HBA1
	ROBO1		AAAS	EXOC4			EDC3
	TAF7		DSP	YWHAB			EIF4B
	INCENP		EIF3D	AGAP3			ECT2
	SPATA2		ACIN1	RPS3			APBB1
	EPB41L1		PGP	STON1			HBB
	RPL22		PATJ	RHEB			GNAI2
	FAM171A1		EPB41L5	SNX1			CDC42EP1
	WASHC2A		RPL5	SNX2			EIF4A1
	RPS23		GAPVD1	RPL18			ABCE1
	YEATS2		KLRG2	NEK9			TCP1
	DOCK7		ZYX	ADNP			DEPDC7
	UBAP2L		CHMP2B	RARS1			GAPDH
	CANX		RADIL	CCZ1B			PKM
	EPS15L1		CCT6A	STEEP1			EEF1A1
	SH3BP4		TKT	NUP107			TUBB
	RPL31		PACSIN2	SLC19A1			MTR
	PLEKHA5		PPP1R16A	SLCO4A1			TUBB4B
	RPN1		JAM2	KDM3B			TUBB4A
	IGKV2D-29		MVB12A	RALGAPA2			SYTL4
	IGKV2D-24		PALS1	MAP7D3			OCLN
	IGKV2-24		LAMTOR1	ELP4			WDR6
	BCR		NEO1	SMC4			EXOSC10
	ZDHHC5		SNW1	NUMB			TUBB3
	ARHGAP39		DHX36	RPS26			PPFIBP1
	GART		PAK4	NUP160			TUFM
	MCM3		ALMS1				AGFG1
	EXOC4		COPB2				YES1
	SIRT2		CNP				RPS15A
	YWHAB		ARL13B				DHX9
	CEP350		CADM4				HNRNPA1
	TRIM28		SYAP1				LZTR1
	NCK1		SMARCD3				STXBP3
	AGAP3		DDX21				NF2
	RPS3		RPH3A				SLC25A3
	HNRNPK		ATP5F1A				ACTBL2
	RPL18		GTF3C5				ENO1
	STT3A		HNRNPDL				RPS11
	UBE2M		MAVS				CDC27
	SLC38A2		ELP1				HSP90B1
	NEK9		CAD				RPS2
	ADNP		TLN1				DAG1
	EIF3E		TNKS1BP1				PKN2
	NAB1		DOCK7				DDX39A
	RARS1		HDLBP				ACLY
	CCZ1B		SLK				SEPTIN7
	STEEP1		EHD4				SEPTIN6
	DSC2		LEMD3				SEPTIN8
	NUP107		EPHA3				SEPTIN11
	KDM3B		TOR1AIP1				EHBP1
	RALGAPA2		ANXA1				GSPT1
	MAP7D3		LSR				ADD1
	SMC4		STT3A				SNAP47
	NUP160		SPTAN1				PSMC1
			PLXNA1				PSMC5
			TBC1D10A				ANXA2
			CKAP5				F11R
			ZC3H15				PAICS
			PI4KA				EGFR
			PICALM				RACK1
			MCM7				HRNR
			AFDN				ATP7A
			EEF1G				SLC39A10
			RPL6				RPS6
			CEP350				SLC26A2
			EPHA2				SHTN1
			PAK2				RPS4X
			SCRIB				INCENP
			BAIAP2				SPATA2
			DSC2				TJP1
			CC2D1A				TARDBP
			ARCN1				EFNB1
			PLK1				BAIAP2
			FANCI				RPS23
			DDX46				STOM
			GIGYF2				GLIPR2
			EIF2A				YEATS2
			RAF1				SLC25A11
			ROBO1				MPP1
			SRP68				AMOT
			ATP1A3				RPL3
			FASN				WDR36
			MAP4				SUGP2
			TTF2				IPO7
			TJP1				CANX
			NCK1				EPS15L1
			HNRNPK				SH3BP4
			OCRL				RPL31
			JUP				CDC37
			CTNND1				PPP1CC
			NDRG1				AHCY
			DDX3X				RPN1
			MPP1				TNPO1
			SLC38A1				IGKV2D-29
			ACACA				IGKV2D-24
			FERMT2				IGKV2-24
			JAM3				DHCR7
			PKN1				NUDC
			ANXA2				ZDHHC5
			RACK1				ARHGAP39
			SIRT2				MCM3
			PHGDH				PCBP2
			RPL11				EXOC4
			IARS2				SNRPD2
			CDC42EP4				PAK2
			DVL3				SIRT2
			PPP1R12A				YWHAB
			ZC3H14				CEP350
			TMEM33				TRIM28
			AHSA1				SART1
			GNL3				NCK1
							AGAP3
							RPS3
							HNRNPK
							STON1
							RHEB
							CDCA3
							EEF1G
							SNX1
							SNX2
							PTBP1
							UBE2M
							SLC38A2
							ANXA1
							ADNP
							PHGDH
							EIF3E
							NAB1
							TDP2
							RARS1
							CCZ1B
							STEEP1
							NUP107
							JUP
							SLCO4A1
							KDM3B
							RALGAPA2
							RPL6
							MAP7D3
							ELP4
							SMC4
							NUMB
							RPS26
							SYNRG
							NUP160
							KPNA2
