# Supplementary material for: Mapping the Interactome of KRAS and Its G12C/D/V Mutants by Integrating TurboID Proximity Labeling with Quantitative Proteomics
Source: Biology (Basel). 2025 Apr 26;14(5):477. doi: 10.3390/biology14050477 (PMC12109396; doi:10.3390/biology14050477)
Supplement: Supplementary file 1 [file biology-14-00477-s001.zip › Table S3.xlsx]

## Sheet: List
G12C_increased	G12C_decreased		G12D_increased	G12D_decreased		G12V_increased	G12V_decreased			Co-increased	Co-decreased
CTTN	AHNAK		SPTBN1	PPFIBP1		LAMTOR1	PCCA			TRIP12	HSP90AB1
RPL18A	HSP90AB1		EIF4G1	GAPDH		EIF4G1	EPB41			SERBP1	SEPTIN6
RPL4	HSP90AA1		VIM	HSP90AB1		PTPN13	MCAM			LAMTOR1	SEPTIN8
NDC1	SEPTIN6		FLNA	CEP170		SNCA	EPB41L3			HDLBP	FAM171A2
FAM126A	SEPTIN8		TRIP12	RPL7A		TRIP12	SF3B1				HBB
VIM	SEPTIN11		CCDC88A	RPL15		KIAA1522	EIF3C				TUFM
USO1	FAM171A2		DDX5	TARDBP		FLNA	MED23				GAPDH
CDK1	ACACA		ATP2B1	RPS23		CTNNA1	SF3B3				GLIPR2
CDK2	HBB		PTPN13	GLIPR2		SPTBN1	HELLS				CDC37
CDK3	TUFM		CTNNA1	AMOT		OSBPL10	HSP90AB1				TNPO1
CDK4	SF3B3		MARVELD2	CANX		LRRC7	BRAF				NUDC
CAPZB	MTR		RPL4	NUDC		AKAP12	FAM171A2				HBA1
SNAP29	GAPDH		SNRNP200	ARHGAP39		ZYX	RPL15				LZTR1
KIAA1522	PRDX1		CTTN	SNRPD2		ZFYVE16	PC				PPFIBP1
EPN2	GLIPR2		FLNC	TUFM		SNX3	CCT8				RPS15A
TRIP12	IPO7		CCNB1	DDX39A		SERBP1	NDRG1				HSP90B1
SERBP1	CDC37		SLC4A2	RPS15A		CORO7	EMD				ACLY
TES	PPP1CC		MYH9	HBA1		SBF1	SLC2A1				EHBP1
YKT6	TNPO1		LYN	HBB		MADD	HSP90AA1				RPL22
PLEKHA1	NUDC		RANBP2	LZTR1		SEC31B	AHCYL1				RPS23
RAB10	HBA1		CTNNA2	HSP90B1		LAMA2	STIM1				CANX
CSTF2T	SLC25A3		VDAC2	FAM171A2		TNKS1BP1	SRP54				EPS15L1
PIK3C2A	PLXNA1		EIF3F	ACLY		TLN1	GTF2I				SH3BP4
PPM1G	SNAP47		ZNF281	SEPTIN6		SLK	TTF2				RPL31
DDX18	PAICS		ASCC3	SEPTIN8		DOCK7	RPL22				IGKV2D-29
VDAC2	RAI14		DOCK6	EHBP1		H2AC4	SLC7A5				IGKV2D-24
PSMA4	MRE11		SERBP1	EGFR		HDLBP	LARS1				IGKV2-24
SPRY2	DHX9		DTNB	HRNR		TMF1	GART				ZDHHC5
EIF3G	HNRNPA1		H4C1	RAI14		ROBO1	ESYT1				ARHGAP39
ABCF2	LZTR1		NDC1	TAF7		PLEKHA5	LDHB				GART
HAUS6	NIBAN2		AKAP12	EPB41L1		DCD	NIBAN2				MCM3
RAPH1	PPFIBP1		GSPT2	RPL22		TAGLN2	HSPA8				EXOC4
ATP5F1A	SPTAN1		HSPD1	FAM171A1		TXN	PCDH9				YWHAB
WDR20	RPS15A		SEPTIN9	WASHC2A		DSC2	ACTB				AGAP3
LAMTOR1	PCDH9		SLC29A1	SLC25A11		SLC19A1	MCCC1				RPS3
ATP2B3	GTF2I		SLC5A3	SUGP2		SNRPD3	IRS4				ADNP
NEFH	CDC42EP1		NUP153	EPS15L1		PICALM	XAB2				RARS1
XRN1	HSP90B1		ANAPC1	SH3BP4		ADD2	TUBA1B				CCZ1B
CCDC88A	PKN2		SEC16A	RPL31		TMEM33	LBR				STEEP1
ANXA1	VAMP3		DTNA	CDC37			MARCKSL1				NUP107
RPS8	ECT2		RTN4	TNPO1			SPART				KDM3B
CC2D1A	FLOT2		SLC25A18	IGKV2D-29			PCBP1				RALGAPA2
SYNRG	ACLY		CDC42BPA	IGKV2D-24			SCARB1				MAP7D3
TOR1AIP1	EHBP1		RANGAP1	IGKV2-24			MRE11				SMC4
DARS1	GSPT1		CAPZB	ZDHHC5			TMPO				NUP160
DDX46	SPART		XRN1	GART			KRAS
ASNS	ATP7A		IK	MCM3			HBA1
MCM7	ROBO1		AAAS	EXOC4			EDC3
RAF1	TAF7		DSP	YWHAB			EIF4B
ARAF	INCENP		EIF3D	AGAP3			ECT2
EEF1G	SPATA2		ACIN1	RPS3			APBB1
OCRL	EPB41L1		PGP	STON1			HBB
BRAF	RPL22		PATJ	RHEB			GNAI2
ANXA2	FAM171A1		EPB41L5	SNX1			CDC42EP1
HRNR	WASHC2A		RPL5	SNX2			EIF4A1
SRP68	RPS23		GAPVD1	RPL18			ABCE1
EFNB1	YEATS2		KLRG2	NEK9			TCP1
DCD	DOCK7		ZYX	ADNP			DEPDC7
LDHAL6A	UBAP2L		CHMP2B	RARS1			GAPDH
CDC42EP4	CANX		RADIL	CCZ1B			PKM
HDLBP	EPS15L1		CCT6A	STEEP1			EEF1A1
EHD4	SH3BP4		TKT	NUP107			TUBB
BUB1	RPL31		PACSIN2	SLC19A1			MTR
LEMD3	PLEKHA5		PPP1R16A	SLCO4A1			TUBB4B
	RPN1		JAM2	KDM3B			TUBB4A
	IGKV2D-29		MVB12A	RALGAPA2			SYTL4
	IGKV2D-24		PALS1	MAP7D3			OCLN
	IGKV2-24		LAMTOR1	ELP4			WDR6
	BCR		NEO1	SMC4			EXOSC10
	ZDHHC5		SNW1	NUMB			TUBB3
	ARHGAP39		DHX36	RPS26			PPFIBP1
	GART		PAK4	NUP160			TUFM
	MCM3		ALMS1				AGFG1
	EXOC4		COPB2				YES1
	SIRT2		CNP				RPS15A
	YWHAB		ARL13B				DHX9
	CEP350		CADM4				HNRNPA1
	TRIM28		SYAP1				LZTR1
	NCK1		SMARCD3				STXBP3
	AGAP3		DDX21				NF2
	RPS3		RPH3A				SLC25A3
	HNRNPK		ATP5F1A				ACTBL2
	RPL18		GTF3C5				ENO1
	STT3A		HNRNPDL				RPS11
	UBE2M		MAVS				CDC27
	SLC38A2		ELP1				HSP90B1
	NEK9		CAD				RPS2
	ADNP		TLN1				DAG1
	EIF3E		TNKS1BP1				PKN2
	NAB1		DOCK7				DDX39A
	RARS1		HDLBP				ACLY
	CCZ1B		SLK				SEPTIN7
	STEEP1		EHD4				SEPTIN6
	DSC2		LEMD3				SEPTIN8
	NUP107		EPHA3				SEPTIN11
	KDM3B		TOR1AIP1				EHBP1
	RALGAPA2		ANXA1				GSPT1
	MAP7D3		LSR				ADD1
	SMC4		STT3A				SNAP47
	NUP160		SPTAN1				PSMC1
			PLXNA1				PSMC5
			TBC1D10A				ANXA2
			CKAP5				F11R
			ZC3H15				PAICS
			PI4KA				EGFR
			PICALM				RACK1
			MCM7				HRNR
			AFDN				ATP7A
			EEF1G				SLC39A10
			RPL6				RPS6
			CEP350				SLC26A2
			EPHA2				SHTN1
			PAK2				RPS4X
			SCRIB				INCENP
			BAIAP2				SPATA2
			DSC2				TJP1
			CC2D1A				TARDBP
			ARCN1				EFNB1
			PLK1				BAIAP2
			FANCI				RPS23
			DDX46				STOM
			GIGYF2				GLIPR2
			EIF2A				YEATS2
			RAF1				SLC25A11
			ROBO1				MPP1
			SRP68				AMOT
			ATP1A3				RPL3
			FASN				WDR36
			MAP4				SUGP2
			TTF2				IPO7
			TJP1				CANX
			NCK1				EPS15L1
			HNRNPK				SH3BP4
			OCRL				RPL31
			JUP				CDC37
			CTNND1				PPP1CC
			NDRG1				AHCY
			DDX3X				RPN1
			MPP1				TNPO1
			SLC38A1				IGKV2D-29
			ACACA				IGKV2D-24
			FERMT2				IGKV2-24
			JAM3				DHCR7
			PKN1				NUDC
			ANXA2				ZDHHC5
			RACK1				ARHGAP39
			SIRT2				MCM3
			PHGDH				PCBP2
			RPL11				EXOC4
			IARS2				SNRPD2
			CDC42EP4				PAK2
			DVL3				SIRT2
			PPP1R12A				YWHAB
			ZC3H14				CEP350
			TMEM33				TRIM28
			AHSA1				SART1
			GNL3				NCK1
							AGAP3
							RPS3
							HNRNPK
							STON1
							RHEB
							CDCA3
							EEF1G
							SNX1
							SNX2
							PTBP1
							UBE2M
							SLC38A2
							ANXA1
							ADNP
							PHGDH
							EIF3E
							NAB1
							TDP2
							RARS1
							CCZ1B
							STEEP1
							NUP107
							JUP
							SLCO4A1
							KDM3B
							RALGAPA2
							RPL6
							MAP7D3
							ELP4
							SMC4
							NUMB
							RPS26
							SYNRG
							NUP160
							KPNA2
